# Supplementary material for: The evolution of the ribosome biogenesis pathway from a yeast perspective
Source: Nucleic Acids Res. 2013 Nov 14;42(3):1509–23. doi: 10.1093/nar/gkt1137 (PMC3919561; doi:10.1093/nar/gkt1137)
Supplement: Supplementary Data [file supp_gkt1137_nar-02229-n-2013-File011.xlsx]

## Sheet: SupplTab1
Supplementary Table 1: Yeast factors putatively involved in ribosome biogenesis
For each of the 255 yeast proteins we have assigned the complex the factor assembles to at first. 90S: 90S pre-ribosomal complex; 60S: 60S pre-ribosomal complex; 40S: 40S pre-ribosomal complex; 60/40S: assembled to 60S and 40S, but not to 90S pre-ribosomal complex; Exosome; Exonuclease; TRAMP; RNase MRP A3 cleavage; RNAse P complex; not assigned: proteins found to affect ribosome biogenesis, but …
	ACC.	Name	alt. Name			ACC.	Name	alt. Name
90S	YDR299W	BFR2			40S	YDL166C	FAP7
	YPL217C	BMS1				YLR192C	HCR1
	YOR078W	BUD21	UTP16, YOR29-29			YOR119C	RIO1	RRP10
	YCR047C	BUD23				YNL207W	RIO2
	YLR175W	CBF5				YMR269W	TMA23
	YLR003C	CMS1				YPL239W	YAR1
	YJL033W	DBP4	HCA4, ECM24
	YHR169W	DBP8			60/40S	YGL091C	NBP35
	YMR128W	DHR1	ECM16			YDR091C	RLI1
	YKL078W	DHR2
	YPL266W	DIM1	CDH1		60S	YJL122W	ALB1
	YOR145C	DIM2	PNO1, RRP20			YER036C	ARB1
	YLR129W	DIP2	UTP12			YDR101C	ARX1
	YGR271C-A	EFG1	YGR272C, Nop20			YOL077C	BRX1
	YLR186W	EMG1	NEP1			YLR074C	BUD20
	YBR247C	ENP1	MEG1			YIL003W	CFD1	DRE3
	YGR145W	ENP2				YGL029W	CGR1
	YDR365C	ESF1				YDR267C	CIA1
	YNR054C	ESF2	ABT1			YDL031W	DBP10
	YIL019W	FAF1				YNL112W	DBP2
	YDR021W	FAL1				YGL078C	DBP3
	YDR339C	FCF1	UTP24			YNR038W	DBP6
	YLR051C	FCF2				YKR024C	DBP7
	YPR104C	FHL1	SPP42			YLR276C	DBP9
	YLR068W	FYV7				YLR397C	DRG1	AFG2
	YHR089C	GAR1				YLL008W	DRS1
	YGR280C	GNO1	PXR1			YKL172W	EBP2
	YMR290C	HAS1				YAL059W	ECM1
	YPL204W	HRR25	KTI14			YNL163C	EFL1	RIA1
	YHR148W	IMP3				YMR049C	ERB1
	YNL075W	IMP4				YAL007C	ERP2
	YNL132W	KRE33				YML074C	FPR3	NPI46
	YNL308C	KRI1				YLR449W	FPR4
	YCL059C	KRR1				YLL035W	GRC3
	YER127W	LCP5				YHR085W	IPI1
	YKL143W	LTV1	YKL2			YNL182C	IPI3
	YJR002W	MPP10				YNL227C	JJJ1
90S	YPR112C	MRD1				YFR001W	LOC1
	YNL124W	NAF1				YGL099W	LSG1	KRE35
	YPL126W	NAN1	UTP17		60S	YKL021C	MAK11
	YDL208W	NHP2				YAL025C	MAK16
	YOR056C	NOB1	YOR29-07			YDR060W	MAK21	NOC1
	YDL014W	NOP1	LOT3			YBR142W	MAK5
	YHR072W-A	NOP10				YLR106C	MDN1	REA1
	YDL148C	NOP14	UTP2			YPL169C	MEX67
	YGR251W	NOP19				YKL009W	MRT4
	YLR197W	NOP56	SIK1			YKL186C	MTR2
	YOR310C	NOP58	NOP5, Nol5			YKR048C	NAP1
	YDL213C	NOP6				YNL240C	NAR1
	YJL010C	NOP9				YMR285C	NGL2
	YHR052W	NSA3	CIC1			YPL211W	NIP7
	YGR159C	NSR1	SHE5			YHR170W	NMD3	SRC5
	YHR034C	PIH1	NOP17			YOR206W	NOC2	RIX3
	YGL120C	PRP43				YLR002C	NOC3
	YLR196W	PWP1				YPL093W	NOG1
	YCR057C	PWP2	UTP1			YNR053C	NOG2	NUG2
	YOL010W	RCL1				YOL041C	NOP12
	YMR239C	RNT1				YNL175C	NOP13
	YGL171W	ROK1				YNL110C	NOP15
	YPL012W	RRP12				YER002W	NOP16
	YKL082C	RRP14				YNL061W	NOP2	YNA1
	YPR143W	RRP15				YPL043W	NOP4	NOP77
	YHR065C	RRP3				YPL146C	NOP53
	YOR287C	RRP36	TLR1			YGR103W	NOP7	YPH1
	YMR229C	RRP5				YOL144W	NOP8
	YCL031C	RRP7				YDR432W	NPL3	MTR13, MTS1 , NOP3 , NAB1
	YDR083W	RRP8				YGL111W	NSA1
	YPR137W	RRP9				YER126C	NSA2	KRE32
	YOR294W	RRS1				YER006W	NUG1
	YIL104C	SHQ1				YDR496C	PUF6
	YGR081C	SLX9				YLR387C	REH1
	YEL026W	SNU13				YBR267W	REI1
	YLL011W	SOF1				YGR276C	REX1	RNH70, RNA82
	YLR424W	SPP382	CCF8, NTR1			YHR197W	RIX1	IPI2
	YNL224C	SQS1	PFA1			YLL034C	RIX7
	YDL060W	TSR1				YLR009W	RLP24
	YJL109C	UTP10				YNL002C	RLP7	RIX9, RPL7
	YKL099C	UTP11				YHR088W	RPF1
	YLR222C	UTP13				YKR081C	RPF2
	YML093W	UTP14				YMR131C	RRB1
	YMR093W	UTP15				YDR087C	RRP1
	YJL069C	UTP18				YPL193W	RSA1
	YPR144C	UTP19	NOC4			YLR221C	RSA3
	YBL004W	UTP20				YCR072C	RSA4
	YLR409C	UTP21				YGR245C	SDA1
	YGR090W	UTP22				YLR022C	SDO1
	YOR004W	UTP23				YCL054W	SPB1
	YIL091C	UTP25				YFL002C	SPB4
	YDL153C	UTP3	SAS10			YIR012W	SQT1
90S	YKR060W	UTP30				YCR018C	SRD1
	YDR324C	UTP4				YHR066W	SSF1
	YDR398W	UTP5			60S	YDR312W	SSF2
	YDR449C	UTP6				YPR016C	TIF6	CDC95
	YER082C	UTP7	KRE31			YOR252W	TMA16
	YGR128C	UTP8				YKL014C	URB1	NPA1
	YHR196W	UTP9				YJR041C	URB2	NPA2
						YOR272W	YTM1
Exosome	YNL232W	CSL4	SKI4			YIR026C	YVH1
	YOL021C	DIS3	RRP44
	YHR081W	LRP1	RRP47		not assigned	YMR116C	ASC1
	YNR024W	MPP6				YFR028C	CDC14
	YGR158C	MTR3				YOR046C	DBP5
	YHR069C	RRP4				YOR204W	DED1
	YOR001W	RRP6				YAL026C	DRS2	FUN38 , SWA3
	YOL142W	RRP40				YIL151C	ESL1
	YDL111C	RRP42				YKR095W	MLP1
	YCR035C	RRP43				YIL149C	MLP2
	YDR280W	RRP45				YDR335W	MSN5	KAP142 , STE21
	YGR095C	RRP46				YJL076W	NET1
	YGR195W	SKI6	ECM20, RRP41			YBL056W	PTC3
						YDR028C	REG1	HEX2, PZF240, SPP43, SRN1
Exonuc.	YGL173C	KEM1	DST2 , RAR5 , SEP1 , SKI1, XRN1			YMR235C	RNA1
	YGL246C	RAI1				YDR412W	RRP17
	YOR048C	RAT1	XRN2			YER125W	RSP5	MDP1, MUT2, NPI1, UBY1, SMM1
	YLR059C	REX2	YNT20			YJL080C	SCP160
	YOL080C	REX4				YLR430W	SEN1
						YDL042C	SIR2	2013-03-01
TRAMP	YIL079C	AIR1				YDR510W	SMT3
	YDL175C	AIR2				YGL097W	SRM1	MTR1, PRP20
	YJL050W	MTR4	DOB1			YNL189W	SRP1
	YOL115W	TRF4	PAP2			YOR166C	SWT1
	YNL299W	TRF5				YLR435W	TSR2
						YDR390C	UBA2
RNase MRP	YNL221C	POP1				YDL064W	UBC9
	YNL282W	POP3				YPL020C	ULP1
	YBR257W	POP4				YMR302C	YME2
	YAL033W	POP5	FUN53			YGR283C	YGR283C
	YGR030C	POP6				YIL096C	YIL096C
	YBR167C	POP7	RPP2			YMR310C	YMR310C
	YBL018C	POP8
	YLR145w	RMP1
	YHR062C	RPP1
	YDR478W	SNM1

## Sheet: SupplTab2
Supplementary Table 2. Data sources
Supertaxon	Species	Data source	Version
EUKARYOTA
Alveolata	Babesia bovis	Uniprot09	integr8
	Cryptosporidium hominis TU502	cryptodb.org	5
	Cryptosporidium parvum	cryptodb.org	4.2
	Eimeria tenella	Sanger	v. 1.0
	Neospora caninum	GeneDB	1
	Paramecium tetraurelia	NCBI	RefSeq
	Perkinsus marinus	NCBI	Genbank
	Plasmodium berghei	plasmodb.org	6.1
	Plasmodium chabaudi	plasmodb.org	6.1
	Plasmodium falciparum	plasmodb.org	6.1
	Plasmodium gallinaceum	plasmodb.org	6.1
	Plasmodium knowlesi	plasmodb.org	6.1
	Plasmodium reichenowi	plasmodb.org	6.1
	Plasmodium vivax	plasmodb.org	6.1
	Plasmodium yoelii	plasmodb.org	6.1
	Tetrahymena thermophila	ciliate.org	2007
	Theileria annulata	GeneDB	2008
	Theileria parva	NCBI	integr8
	Toxoplasma gondii	toxodb.org	5.2
Amoebozoa	Dictyostelium discoideum AX4	Dictybase	2013-01-12
	Dictyostelium purpureum QSDP1	JGI	1
	Entamoeba dispar SAW760	NCBI	RefSeq
	Entamoeba histolytica	TIGR	1
	Polysphondylium pallidum	Integr8	6.201
Basidiomycota	Coprinopsis cinerea	Broad	1
	Cryptococcus neoformans var. neoformans	Uniprot	integr8
	Gelatoporia subvermispora	JGI	v. 1.0
	Heterobasidion annosum	JGI	1
	Laccaria bicolor	JGI March08	1
	Malassezia globosa CBS 7966	NCBI	RefSeq
	Melampsora laricis-populina	JGI	1
	Moniliophthora perniciosa FA553	NCBI	RefSeq
	Phanerochaete chrysosporium	JGI	2.1
	Pleurotus ostreatus PC15	JGI	1
	Postia placenta	JGI	1 frozen
	Puccinia graminis f. sp. tritici	Broad	v2
	Schizophyllum commune	JGI	1 frozen
	Serpula lacrymans S7_3	JGI	v. 2.0
	Sporobolomyces roseus	JGI May08	1
	Tremella mesenterica	JGI	1
	Ustilago maydis	Broad	1
Capsaspora_owczarzaki	Capsaspora owczarzaki	Broad	1
Chlorophyta	Chlamydomonas reinhardtii	JGI	3
	Chlorella sp. NC64A	JGI	1
	Micromonas pusilla RCC299	JGI	2
	Micromonas sp. CCMP490	JGI	2
	Ostreococcus lucimarinus	JGI	2
	Ostreococcus sp. RCC809	JGI	1
	Ostreococcus tauri	JGI	2
	Volvox carteri f. nagariensis	JGI	1
Chytridiomycota	Batrachochytrium dendrobatidis	JGI May08	5
	Spizellomyces punctatus	Broad	1
Euglenozoa	Leishmania braziliensis	NCBI	integr8
	Leishmania infantum	Sanger	3
	Leishmania major strain Friedlin	NCBI	integr8
	Trypanosoma brucei	Sanger	Tb927
Haptophyceae	Emiliania huxleyi CCMP1516	JGI	1
Heterolobosea	Naegleria gruberi	JGI	1
Metazoa	Acropora digitifera	OIST	1
	Acyrthosiphon pisum	BaylorCollege	1
	Aedes aegypti	Ensembl	52
	Ailuropoda melanoleuca	Ensembl64	AilMel1.0
	Amphimedon queenslandica	CIG, UC Berkley	1
	Anolis carolinensis	Ensembl65	v2
	Anopheles gambiae	Ensembl	52
	Apis mellifera	Ensembl	38
	Bombyx mori	SilkDB	v2.0
	Bos taurus	Ensembl	52
	Branchiostoma floridae	JGI	1
	Caenorhabditis brenneri	Wormbase	200
	Caenorhabditis briggsae	Wormbase	200
	Caenorhabditis elegans	Ensembl	52
	Caenorhabditis japonica	Wormbase	200
	Caenorhabditis remanei	Wormbase	200
	Callithrix jacchus	Ensembl	56
	Canis familiaris	Ensembl	55
	Capitella sp. I ECS-2004	JGI	1
	Cavia porcellus	Ensembl	55
	Choloepus hoffmanni	Ensembl	56
	Ciona intestinalis	Ensembl65	jgi2
	Ciona savignyi	Ensembl65	v2.0
	Culex pipiens quinquefasciatus	Broad	assembly3
	Danio rerio	Ensembl	64
	Daphnia pulex	JGI	1.0_Frozen
	Dasypus novemcinctus	Ensembl	56
	Dipodomys ordii	Ensembl	56
	Drosophila ananassae	Flybase	FB2009_08
	Drosophila erecta	Flybase	FB2009_08
	Drosophila grimshawi	Flybase	FB2009_08
	Drosophila melanogaster	Ensembl	52
	Drosophila mojavensis	Flybase	FB2009_08
	Drosophila persimilis	Flybase	FB2009_08
	Drosophila pseudoobscura	Flybase	FB2009_08
	Drosophila sechellia	Flybase	FB2009_08
	Drosophila simulans	Flybase	FB2009_08
	Drosophila virilis	Flybase	FB2009_08
	Drosophila willistoni	Flybase	FB2009_08
	Drosophila yakuba	Flybase	FB2009_08
	Echinops telfairi	Ensembl	56
	Equus caballus	Ensembl	55
	Erinaceus europaeus	Ensembl	56
	Felis catus	Ensembl	55
	Gadus morhua	codgenome.no	1
	Gallus gallus	Ensembl65	washu2
	Gasterosteus aculeatus	Ensembl	64
	Gorilla gorilla	Ensembl64	GorGo3.1
	Helobdella robusta	JGI	1
	Homo sapiens	Ensembl	60
	Hydra magnipapillata	NCBI	RefSeq
	Ixodes scapularis	vectorbase.org	1.1
	Lama pacos	Ensembl	56
	Loa loa	Broad	1
	Lottia gigantea	JGI	1
	Loxodonta africana	Ensembl	56
	Macaca mulatta	Ensembl	56
	Macropus eugenii	Ensembl	56
	Microcebus murinus	Ensembl	56
	Monodelphis domestica	Ensembl65	v5
	Mus musculus	Ensembl65	ncbim37
	Myotis lucifugus	Ensembl	56
	Nasonia vitripennis	BaylorCollege	1
	Nematostella vectensis	JGI	1
	Nomascus leucogenys	Ensembl64	NomLeu1
	Ochotona princeps	Ensembl	56
	Ornithorhynchus anatinus	Ensembl	52
	Oryctolagus cuniculus	Ensembl	56
	Oryzias latipes	Ensembl	64
	Otolemur garnettii	Ensembl	56
	Pan troglodytes	Ensembl	56
	Pediculus humanus	VectorBase	1.2
	Petromyzon marinus	Ensembl	64
	Pongo pygmaeus	Ensembl	56
	Pristionchus pacificus	Wormbase	WS205
	Procavia capensis	Ensembl	56
	Pteropus vampyrus	Ensembl	56
	Rattus norvegicus	Ensembl	55
	Sarcophilus harrisii	Ensembl64	Devil7.0
	Schistosoma mansoni	Sanger Center	4.0g
	Sorex araneus	Ensembl	56
	Spermophilus tridecemlineatus	Ensembl	56
	Strongylocentrotus purpuratus	NCBI	2.1
	Sus scrofa	Ensembl	56
	Taeniopygia guttata	Ensembl	56
	Takifugu rubripes	Ensembl	64
	Tarsius syrichta	Ensembl	56
	Tetraodon nigroviridis	Ensembl	64
	Tribolium castaneum	Beetlebase	3
	Trichoplax adhaerens	JGI	1
	Tupaia belangeri	Ensembl	56
	Tursiops truncatus	Ensembl	56
	Wuchereria bancrofti	Broad	1
	Xenopus tropicalis	Ensembl	52
Microsporidia	Antonospora locustae	gmod.mbl.edu	1
	Encephalitozoon cuniculi	Integr8	79
	Enterocytozoon bieneusi H348	NCBI	RefSeq
	Nosema ceranae	NCBI	NCBI prot
Monosiga_brevicollis	Monosiga brevicollis	JGI	v1.0
Mucoromycotina	Mucor circinelloides	JGI	1
	Phycomyces blakesleeanus	JGI May08	1
	Rhizopus oryzae	Broad	3
Pezizomycotina	Ajellomyces capsulatus	Broad	1
	Ajellomyces dermatitidis ER-3	Broad	1
	Alternaria brassicicola	JGI	1
	Ascosphaera apis	BaylorCollege	2013-06-12
	Aspergillus clavatus	Broad	1
	Aspergillus fischeri	Broad	2008
	Aspergillus flavus	Broad	2
	Aspergillus fumigatus	NCBI	integr8
	Aspergillus nidulans	Broad	1
	Aspergillus niger	JGI	1
	Aspergillus oryzae	NCBI	integr8
	Aspergillus terreus	Broad	1
	Botryotinia fuckeliana	Broad	1
	Chaetomium globosum	Broad	1
	Coccidioides immitis	Broad	2, RS
	Coccidioides posadasii	Broad	1
	Cochliobolus heterostrophus	JGI	1
	Cryphonectria parasitica	JGI	1
	Fusarium graminearum	Broad	3
	Fusarium oxysporum f. sp. lycopersici	Broad	2
	Fusarium verticillioides	Broad	2
	Magnaporthe grisea	NCBI	integr8
	Microsporum canis CBS 113480	Broad	1
	Microsporum gypseum CBS 118893	Broad	1
	Mycosphaerella fijiensis	JGI	1
	Mycosphaerella graminicola	JGI	1
	Nectria haematococca MPVI	JGI	2
	Neurospora crassa	Uniprot May08	22025
	Neurospora discreta FGSC 8579 mat A	JGI	1
	Neurospora tetrasperma FGSC 2508 mat A	JGI	1
	Paracoccidioides brasiliensis	Broad	1
	Penicillium chrysogenum	NCBI	integr8
	Penicillium marneffei	NCBI	refseq
	Podospora anserina	Uni Paris	6_13
	Pyrenophora tritici	Broad	1
	Sclerotinia sclerotiorum	Broad	1
	Stagonospora nodorum	Broad	1
	Talaromyces stipitatus	NCBI	refseq
	Thielavia terrestris	JGI	1
	Trichoderma atroviride	JGI	4
	Trichoderma reesei	JGI	v2 frozen
	Trichoderma virens	JGI	1
	Trichophyton equinum CBS127.97	Broad	1
	Tuber melanosporum	Genoscope	1
	Uncinocarpus reesii	Broad	2
	Verticillium albo-atrum VaMs.102	Broad	1
	Verticillium dahliae VdLs.17	Broad	1
Rhodophyta	Cyanidioschyzon merolae	U-tokyo	2010
Saccharomycotina	Saccharomyces cerevisiae	Ensembl	52
	Ashbya gossypii	NCBI	integr8
	Candida albicans	CGD	21
	Candida dubliniensis CD36	NCBI	RefSeq
	Candida glabrata	NCBI	integr8
	Candida parapsilosis	Broad	1
	Candida tropicalis	Broad	3
	Clavispora lusitaniae	Broad	1
	Debaryomyces hansenii	NCBI	integr8
	Kluyveromyces lactis	NCBI	integr8
	Kluyveromyces thermotolerans	genolevures	3
	Kluyveromyces waltii	KEGG	-
	Lodderomyces elongisporum	Broad	1
	Pichia guilliermondii	Broad	1
	Pichia pastoris	psb.ugent.be	1
	Pichia stipitis	JGI	2 frozen
	Saccharomyces bayanus	NCBI	1
	Saccharomyces castellii	yeastgenome.org	2013-10-12
	Saccharomyces kluyveri	Genolevures	1
	Saccharomyces kudriavzevii	NCBI	1
	Saccharomyces mikatae	NCBI	1
	Saccharomyces paradoxus	NCBI	1
	Vanderwaltozyma polyspora	NCBI	integr8
	Yarrowia lipolytica	NCBI	integr8
	Zygosaccharomyces rouxii	Genolevures	1
Stramenopiles	Aureococcus anophagefferens	JGI	1
	Ectocarpus siliculosus	Uni Gent	6.201
	Fragilariopsis cylindrus CCMP 1102	JGI	1
	Phaeodactylum tricornutum	JGI	1
	Phytophthora infestans	Broad	1
	Phytophthora ramorum	JGI	1
	Phytophthora sojae	JGI	1
	Saprolegnia parasitica	Broad	1
	Thalassiosira pseudonana	JGI	3
Streptophyta	Arabidopsis lyrata	JGI Phytozome v7.0	1
	Arabidopsis thaliana	TAIR	TAIR9
	Brachypodium distachyon	JGI Phytozome v7.0	1
	Eucalyptus grandis	JGI Phytozome v7.0	162
	Glycine max	JGI Phytozome v7.0	1
	Medicago truncatula	Phytozome 8.0	135
	Oryza sativa Japonica Group	JGI Phytozome v7.0	6
	Physcomitrella patens subsp. patens	JGI	1.1
	Populus trichocarpa	JGI Phytozome v7	2.2
	Prunus persica	JGI Phytozome v7.0	139
	Ricinus communis	JGI Phytozome v7.0	119
	Selaginella moellendorffii	JGI	1
	Solanum lycopersicum	ITAG SOL Genomics	v2.4
	Sorghum bicolor	JGI Phytozome v7.0	1.4
	Vitis vinifera	JGI Phytozome v7.0	145
	Zea mays	Ensembl Plant Gene 9	AGPv2
Taphrinomycotina	Schizosaccharomyces japonicus	Broad	1
	Schizosaccharomyces pombe	NCBI	integr8
	Schizosaccharomyces sp. OY26	Broad	1
Thecamonas_trahens	Thecamonas trahens	Broad	v. 1.0
ARCHAEA
Crenarchaeota	Aeropyrum pernix K1	gtps.ddbj.nig.ac.jp	May-2012
	Caldivirga maquilingensis	gtps.ddbj.nig.ac.jp	May-2012
	Ignicoccus hospitalis	gtps.ddbj.nig.ac.jp	May-2012
	Metallosphaera sedula	gtps.ddbj.nig.ac.jp	May-2012
	Pyrobaculum neutrophilum	gtps.ddbj.nig.ac.jp	May-2012
	Sulfolobus solfataricus P2	gtps.ddbj.nig.ac.jp	May-2012
	Thermofilum pendens Hrk 5	gtps.ddbj.nig.ac.jp	May-2012
Euryarchaeota	Methanosarcina barkeri str. Fusaro	gtps.ddbj.nig.ac.jp	May-2012
	Archaeoglobus fulgidus	gtps.ddbj.nig.ac.jp	May-2012
	Haloferax volcanii DS2	gib.genes.nig.ac.jp	May-2012
	Methanocaldococcus jannaschii DSM 2661	gib.genes.nig.ac.jp	May-2012
	Methanococcoides burtonii DSM 6242	gtps.ddbj.nig.ac.jp	May-2012
	Methanocorpusculum labreanum Z	gtps.ddbj.nig.ac.jp	May-2012
	Methanopyrus kandleri	gtps.ddbj.nig.ac.jp	May-2012
	Methanothermobacter thermautotrophicus str. Delta H	gtps.ddbj.nig.ac.jp	May-2012
	Natronomonas pharaonis DSM 2160	gtps.ddbj.nig.ac.jp	May-2012
	Picrophilus torridus DSM 9790	gtps.ddbj.nig.ac.jp	May-2012
	Pyrococcus horikoshii OT3	gtps.ddbj.nig.ac.jp	May-2012
	Thermococcus kodakarensis KOD1	gtps.ddbj.nig.ac.jp	May-2012
	Thermoplasma acidophilum DSM 1728	gtps.ddbj.nig.ac.jp	May-2012
Korarchaeota	Candidatus Korarchaeum cryptofilum OPF8	NCBI RefSeq	Feb-2013
Nanoarchaeota	Nanoarchaeum equitans	gtps.ddbj.nig.ac.jp	May-2012
Thaumarchaeota	Candidatus Caldiarchaeum subterraneum	NCBI RefSeq	Feb-2013
	Candidatus Nitrososphaera gargensis Ga9.2	NCBI RefSeq	Feb-2013
	Cenarchaeum symbiosum	NCBI RefSeq	Feb-2013
	Nitrosopumilus maritimus	gtps.ddbj.nig.ac.jp	May-2012
BACTERIA
Actinobacteria	Clavibacter michiganensis subsp. michiganensis NCPPB 382	gtps.ddbj.nig.ac.jp	May-2012
	Conexibacter woesei DSM 14684	gtps.ddbj.nig.ac.jp	May-2012
Alphaproteobacteria	Agrobacterium fabrum str. C58	gtps.ddbj.nig.ac.jp	May-2012
	Caulobacter crescentus CB15	gtps.ddbj.nig.ac.jp	May-2012
	Ehrlichia canis str. Jake	gtps.ddbj.nig.ac.jp	May-2012
	Maricaulis maris MCS10	gtps.ddbj.nig.ac.jp	May-2012
	Zymomonas mobilis subsp. mobilis ZM4	gtps.ddbj.nig.ac.jp	May-2012
Bacteroidetes	Candidatus Azobacteroides pseudotrichonymphae genomovar. CFP2	gtps.ddbj.nig.ac.jp	May-2012
	Candidatus Sulcia muelleri DMIN	gtps.ddbj.nig.ac.jp	May-2012
Betaproteobacteria	Bordetella petrii DSM 12804	gtps.ddbj.nig.ac.jp	May-2012
	Dechloromonas aromatica RCB	gtps.ddbj.nig.ac.jp	May-2012
	Methylobacillus flagellatus KT	gtps.ddbj.nig.ac.jp	May-2012
	Neisseria gonorrhoeae FA 1090	gtps.ddbj.nig.ac.jp	May-2012
	Nitrosomonas europaea ATCC 19718	gtps.ddbj.nig.ac.jp	May-2012
	Thiobacillus denitrificans ATCC 25259	gtps.ddbj.nig.ac.jp	May-2012
Chlamydiae	Chlamydia trachomatis G9301	gtps.ddbj.nig.ac.jp	May-2012
	Chlamydophila psittaci 6BC	gtps.ddbj.nig.ac.jp	May-2012
Cyanobacteria	Acaryochloris marina MBIC11017	NCBI	Aug-2010
	Anabaena variabilis ATCC 29413	NCBI	Aug-2010
	Cyanobacterium UCYN-A	NCBI	Aug-2010
	Cyanothece ATCC 51142	NCBI	Aug-2010
	Gloeobacter violaceus	NCBI	Aug-2010
	Microcystis aeruginosa NIES-843	NCBI	Aug-2010
	Nostoc azollae 0708	NCBI	Aug-2010
	Nostoc punctiforme PCC 73102	NCBI	Aug-2010
	Prochlorococcus marinus AS9601	NCBI	Aug-2010
	Synechococcus elongatus PCC 6301	NCBI	Aug-2010
	Synechococcus elongatus PCC 7942	NCBI	Aug-2010
	Synechococcus sp. JA-2-3Ba(2-13)	NCBI	Aug-2010
	Synechococcus sp. JA-3-3Ab	NCBI	Aug-2010
	Thermosynechococcus elongatus	NCBI	Aug-2010
	Trichodesmium erythraeum IMS101	NCBI	Aug-2010
Deinococci	Deinococcus proteolyticus MRP	gtps.ddbj.nig.ac.jp	May-2012
	Marinithermus hydrothermalis DSM 14884	gtps.ddbj.nig.ac.jp	May-2012
Deltaproteobacteria	Bdellovibrio bacteriovorus HD100	gtps.ddbj.nig.ac.jp	May-2012
	Desulfovibrio vulgaris DP4	gtps.ddbj.nig.ac.jp	May-2012
	Geobacter sulfurreducens PCA	gtps.ddbj.nig.ac.jp	May-2012
	Sorangium cellulosum So ce56	gtps.ddbj.nig.ac.jp	May-2012
	Syntrophus aciditrophicus SB	gtps.ddbj.nig.ac.jp	May-2012
Epsilonproteobacteria	Campylobacter curvus 525.92	gtps.ddbj.nig.ac.jp	May-2012
	Nitratiruptor sp. SB155-2	gtps.ddbj.nig.ac.jp	May-2012
	Sulfurovum sp. NBC37-1	gtps.ddbj.nig.ac.jp	May-2012
Firmicutes	Clostridium tetani E88	gtps.ddbj.nig.ac.jp	May-2012
	Coprothermobacter proteolyticus DSM 5265	gtps.ddbj.nig.ac.jp	May-2012
	Desulfotomaculum acetoxidans DSM 771	gtps.ddbj.nig.ac.jp	May-2012
Gammaproteobacteria	Aeromonas hydrophila subsp. hydrophila ATCC 7966	gtps.ddbj.nig.ac.jp	May-2012
	Baumannia cicadellinicola str. Hc (Homalodisca coagulata)	gtps.ddbj.nig.ac.jp	May-2012
	Candidatus Carsonella ruddii PV	gtps.ddbj.nig.ac.jp	May-2012
	Candidatus Ruthia magnifica str. Cm (Calyptogena magnifica)	gtps.ddbj.nig.ac.jp	May-2012
	Coxiella burnetii RSA 331	gtps.ddbj.nig.ac.jp	May-2012
	Dichelobacter nodosus VCS1703A	gtps.ddbj.nig.ac.jp	May-2012
	Escherichia coli str. K-12 substr. MG1655	NCBI	BioProject
	Haemophilus influenzae 10810	gtps.ddbj.nig.ac.jp	May-2012
	Marinomonas mediterranea MMB-1	gtps.ddbj.nig.ac.jp	May-2012
	Methylococcus capsulatus str. Bath	gtps.ddbj.nig.ac.jp	May-2012
	Nitrosococcus oceani ATCC 19707	gtps.ddbj.nig.ac.jp	May-2012
	Pseudomonas putida F1	gtps.ddbj.nig.ac.jp	May-2012

## Sheet: SupplTab3
Supplementaty Table 3. Refined RBF search in E. cuniculi
Yeast RBF	E. cuniculi candidate	Evidence*	Bit Score (e-value)	Curation**	FACT URLs
AFG2	Q8SSJ5	F/B	461 (1E-131)	CDC48 (3E-231)	AFG2 - E. cuniculi	Q8SSJ5 - Yeast
AIR1	Q8SU59	B	59 (4E-10)	AIR1/AIR2 (3E-12)	AIR1 - E. cuniculi	Q8SU59 - Yeast
CDC14	Q8SS66	F	33 (0.04)	Feature architecture occurs multiple times in yeast	CDC14 - E. cuniculi	Q8SS66 - Yeast
CSL4	Q8SVT7	F	24 (9.9)	CSL4	CSL4 - E. cuniculi	Q8SVT7 - Yeast
DBP6	Q8SR63	F/B	120 (1E-28)	RRP3 (2E-71)	DBP6 - E. cuniculi	Q8SR63 - Yeast
DBP7	Q8SR63	F/B	157 (1E-39)	RRP3 (2E-71)	DBP7 - E. cuniculi	Q8SR63 - Yeast
DBP8	Q8SR63	F/B	243 (1E-65)	RRP3 (2E-71)	DBP8 - E.cuniculi	Q8SR63 - Yeast
DED1	Q8SRB2	F/B	242 (3E-65)	DBP2 (1.4E-122)	DED1 - E. cuniculi	Q8SRB2 - Yeast
DRS1	Q8SR63	F/B	224 (9E-60)	RRP3 (2E-71)	DRS1 - E. cuniculi	Q8SR63 - Yeast
ECM16	Q8SR50	F/B	164 (1E-41)	ECM16 (1E-75); similar hits exist among the PRP family)	ECM16 - E. cuniculi	Q8SR50 - Yeast
ENP1	Q8STP8	F	-	ENP1 (reciprocal best FACT hit)	ENP1 - E. cuniculi	Q8STP8 - Yeast
ERP2	Q8SWC3/Q8SS84	F	-	Feature architecture occurs multiple times in yeast	ERP2 - E. cuniculi	Q8SWC3 - Yeast
FHL1	Q8SQU6	B	84 (2E-17)	FKH2 (2.7E-20)	FHL1 - E. cuniculi	Q8SQU6 - Yeast
MAK11	Q8SRB0	F	-	ASC1 (3.3E-15) FA occurs multiple times in yeast	MAK11 - E. cuniculi	Q8SRB0 - Yeast
MAK11	Q8SSJ2	B	65 (7E-12)	COP1 (4E-74)		Q8SSJ2 - Yeast
MAK5	Q8SRB2	F/B	150 (1E-37)	DBP2 (1.4E-122)	MAK5 - E. cuniculi	Q8SRB2 - Yeast
MLP1	Q8SWN0	F/B	67 (6E-12)	Blast/FA unspecific mutiple hits	MLP1 - E. cuniculi	Q8SWN0 - Yeast
MLP2	Q8SS35	B	100 (4E-22)	MYO1 (2.8E-170)	MLP2 - E. cuniculi	Q8SS35 - Yeast
NAP1	Q8SQI8	F	-	Feature architecture occurs multiple times in yeast	NAP1 - E. cuniculi	Q8SQI8 - Yeast
NGL2	Q8SU52	F/B	62 (6E-11)	CCR4 (2.6E-52)	NGL2 - E. cuniculi	Q8SU52 - Yeast
NOP13	Q8SSA1	F/B	68 (7E-13)	several equally good FACT/Blast hits	NOP13 - E. cuniculi	Q8SSA1 - Yeast
NOP9	Q8SQJ0	F	31 (0.13)	PUF3 (6E-43)	NOP9 - E. cuniculi	Q8SQJ0 - Yeast
POP4	Q8SUV2	F	-	POP4 (reciprocal best FACT hit)	POP4 - E. cuniculi	Q8SUV2 - Yeast
REX4	Q8SRL4	F	59 (2E-10)	RNH70 (3E-25)	REX4 - E. cuniculi	Q8SRL4 - Yeast
RLP7	Q8SS93	F/B	63 (1E-11)	RPL7 (1E-29)	RLP7 - E. cuniculi	Q8SS93 - Yeast
RRP1	Q8SV05	F	-	RRP1 (reciprocal best FACT hit)	RRP1 - E. cuniculi	Q8SV05 - Yeast
RRP9	Q8SQS4	B	62 (6E-11)	TAF5 (2.3E-66)	RRP9 - E. cuniculi	Q8SQS4 - Yeast
RRP42	Q8STZ3	F	-	Feature architecture occurs multiple times in yeast	RRP42 - E. cuniculi	Q8STZ3 - Yeast
SEN1	Q8SR02	B	156 (9E-39)	NAM7 (3.5E-128)	SEN1 - E. cuniculi	Q8SR02 - Yeast
SIR2	Q8SSB6	F/B	92 (4E-20)	HST4 (1.8E-31)	SIR2 - E. cuniculi	Q8SSB6 - Yeast
SRD1	Q8SSI3	F	32 (0.015)	Feature architecture occurs multiple times in yeast	SRD1 - E. cuniculi	Q8SSI3 - Yeast
YAR1	Q8SR46	F	26 (0.9)	Feature architecture occurs multiple times in yeast	YAR1 - E. cuniculi	Q8SR46 - Yeast
YTM1	Q8SRB0	F	49 (3E-7)	ASC1 (3.3E-15) FA occurs multiple times in yeast	YTM1 - E. cuniculi	Q8SRB0 - Yeast
YVH1	Q8SS66	F	-	Feature architecture occurs multiple times in yeast	YVH1 - E. cuniculi	Q8SS66 - Yeast
*candidate is supported either from the FACT search (F) and/or from the Blast search (B).
**The curation scheme follows the description in Materials and Methods of the main text. Dark green - level 1 (trust), light green - level 2 (possibly), yellow - level 3 (unclear), red - level 4 (reject). If the Blast search in the curation step resulted in a significant hit, the yeast protein together with the e-value are given.
FACT URL: Yeast RBFs in E. cuniculi
AFG2-PTC3	http://fact.cibiv.univie.ac.at/searchResult.php?secid=0&main=1376553182
PUF6-YVH1	http://fact.cibiv.univie.ac.at/searchResult.php?secid=0&main=1376553350
FACT URL: E. cuniculi candidates in yeast
http://fact.cibiv.univie.ac.at/searchResult.php?secid=0&main=1376907601

## Sheet: SupplTab4
Supplementary Table 4. Median RBF co-ortholog counts in the 36 supertaxa
RBF_Name	Supertaxon	Median Number of Co-Orthologs
SRM1	Emiliania_huxleyi	49
RNA1	Emiliania_huxleyi	33
SRM1	Streptophyta	17
SRM1	Amoebozoa	14
DRS2	Thecamonas_trahens	13
SRM1	Thecamonas_trahens	10
SRM1	Stramenopiles	9.5
HRR25	Streptophyta	9
RSP5	Stramenopiles	9
SMT3	Emiliania_huxleyi	9
DBP2	Emiliania_huxleyi	8
FPR4	Emiliania_huxleyi	8
NSR1	Emiliania_huxleyi	8
RAT1	Emiliania_huxleyi	8
SRM1	Chlorophyta	8
JJJ1	Emiliania_huxleyi	7
NSR1	Streptophyta	7
RSA4	Cyanobacteria	6.5
DHR2	Emiliania_huxleyi	6
DRS2	Naegleria_gruberi	6
DRS2	Streptophyta	6
MTR4	Emiliania_huxleyi	6
PAP2	Emiliania_huxleyi	6
SCP160	Emiliania_huxleyi	6
SEN1	Streptophyta	6
SRM1	Deltaproteobacteria	6
SRP1	Streptophyta	6
CDC14	Mucoromycotina	5
DED1	Emiliania_huxleyi	5
RNA1	Thecamonas_trahens	5
RSP5	Emiliania_huxleyi	5
UBC9	Emiliania_huxleyi	5
ULP1	Streptophyta	5
YVH1	Euglenozoa	5
RNT1	Streptophyta	4.5
YIL096C	Streptophyta	4.5
AFG2	Emiliania_huxleyi	4
BUD23	Actinobacteria	4
CFD1	Emiliania_huxleyi	4
DRS2	Mucoromycotina	4
HRR25	Mucoromycotina	4
KEM1	Emiliania_huxleyi	4
PAP2	Thecamonas_trahens	4
PTC3	Emiliania_huxleyi	4
RLI1	Actinobacteria	4
RLI1	Emiliania_huxleyi	4
RNA1	Amoebozoa	4
RNA1	Euglenozoa	4
RNA1	Naegleria_gruberi	4
RRP5	Emiliania_huxleyi	4
SDA1	Emiliania_huxleyi	4
SQS1	Capsaspora_owczarzaki	4
SQS1	Chytridiomycota	4
TRF5	Emiliania_huxleyi	4
ULP1	Capsaspora_owczarzaki	4
YVH1	Amoebozoa	4
YVH1	Stramenopiles	4
NAP1	Streptophyta	3.5
SCP160	Chlorophyta	3.5
SRM1	Alveolata	3.5
SRM1	Euglenozoa	3.5
ARX1	Streptophyta	3
BMS1	Emiliania_huxleyi	3
CDC14	Euglenozoa	3
DED1	Streptophyta	3
DIS3	Emiliania_huxleyi	3
DRS2	Emiliania_huxleyi	3
DRS2	Stramenopiles	3
HRR25	Metazoa	3
HRR25	Thecamonas_trahens	3
MDN1	Actinobacteria	3
MDN1	Emiliania_huxleyi	3
MDN1	Epsilonproteobacteria	3
NAP1	Emiliania_huxleyi	3
NOP12	Emiliania_huxleyi	3
NPL3	Metazoa	3
NPL3	Streptophyta	3
NSR1	Cyanidioschyzon_merolae	3
NSR1	Euglenozoa	3
NSR1	Mucoromycotina	3
PAP2	Euglenozoa	3
PTC3	Streptophyta	3
RAT1	Streptophyta	3
RNA1	Chlorophyta	3
RNA1	Stramenopiles	3
RNA1	Streptophyta	3
RPF2	Emiliania_huxleyi	3
RRP15	Emiliania_huxleyi	3
RRP5	Cyanidioschyzon_merolae	3
RSA4	Emiliania_huxleyi	3
SEN1	Emiliania_huxleyi	3
SKI6	Emiliania_huxleyi	3
SMT3	Streptophyta	3
SPB4	Emiliania_huxleyi	3
SPP382	Emiliania_huxleyi	3
SPP382	Monosiga_brevicollis	3
SQS1	Streptophyta	3
SRP1	Mucoromycotina	3
UBC9	Streptophyta	3
ULP1	Emiliania_huxleyi	3
ULP1	Metazoa	3
UTP13	Emiliania_huxleyi	3
UTP18	Emiliania_huxleyi	3
YVH1	Basidiomycota	3
YVH1	Capsaspora_owczarzaki	3
YVH1	Naegleria_gruberi	3
AIR1	Mucoromycotina	2.5
AIR1	Streptophyta	2.5
CFD1	Actinobacteria	2.5
CIC1	Alveolata	2.5
MDN1	Deinococci	2.5
MDN1	Firmicutes	2.5
PAP2	Stramenopiles	2.5
RSP5	Euglenozoa	2.5
AFG2	Monosiga_brevicollis	2
AFG2	Naegleria_gruberi	2
ARB1	Actinobacteria	2
ARB1	Alphaproteobacteria	2
ARB1	Amoebozoa	2
ARB1	Chlorophyta	2
ARB1	Cyanobacteria	2
ARB1	Deinococci	2
ARB1	Deltaproteobacteria	2
ARB1	Streptophyta	2
ASC1	Emiliania_huxleyi	2
ASC1	Mucoromycotina	2
ASC1	Streptophyta	2
ASC1	Thaumarchaeota	2
BFR2	Emiliania_huxleyi	2
BUD23	Emiliania_huxleyi	2
CBF5	Emiliania_huxleyi	2
CBF5	Streptophyta	2
CDC14	Deltaproteobacteria	2
CDC14	Emiliania_huxleyi	2
CDC14	Korarchaeota	2
CDC14	Metazoa	2
CDC14	Naegleria_gruberi	2
CDC14	Stramenopiles	2
CFD1	Chlorophyta	2
CFD1	Stramenopiles	2
CFD1	Thecamonas_trahens	2
DBP2	Betaproteobacteria	2
DBP2	Euglenozoa	2
DBP2	Metazoa	2
DBP2	Streptophyta	2
DBP5	Metazoa	2
DBP5	Mucoromycotina	2
DBP7	Emiliania_huxleyi	2
DED1	Mucoromycotina	2
DIP2	Cyanobacteria	2
DIP2	Emiliania_huxleyi	2
DRS2	Amoebozoa	2
DRS2	Chytridiomycota	2
DRS2	Euglenozoa	2
DRS2	Metazoa	2
DRS2	Monosiga_brevicollis	2
EBP2	Emiliania_huxleyi	2
EBP2	Streptophyta	2
EMG1	Emiliania_huxleyi	2
ENP1	Emiliania_huxleyi	2
ERB1	Streptophyta	2
ERP2	Metazoa	2
ESF1	Emiliania_huxleyi	2
ESF2	Emiliania_huxleyi	2
FAL1	Emiliania_huxleyi	2
FAL1	Firmicutes	2
FAL1	Streptophyta	2
FAP7	Emiliania_huxleyi	2
FCF1	Emiliania_huxleyi	2
FCF1	Streptophyta	2
FHL1	Alveolata	2
FHL1	Amoebozoa	2
FHL1	Streptophyta	2
FPR3	Cyanidioschyzon_merolae	2
FPR3	Emiliania_huxleyi	2
FPR4	Streptophyta	2
FYV7	Emiliania_huxleyi	2
GAR1	Mucoromycotina	2
GRC3	Naegleria_gruberi	2
HAS1	Naegleria_gruberi	2
HAS1	Streptophyta	2
HCA4	Emiliania_huxleyi	2
HCR1	Mucoromycotina	2
HRR25	Amoebozoa	2
HRR25	Euglenozoa	2
HRR25	Monosiga_brevicollis	2
HRR25	Naegleria_gruberi	2
IMP4	Emiliania_huxleyi	2
JJJ1	Naegleria_gruberi	2
JJJ1	Stramenopiles	2
KEM1	Amoebozoa	2
KEM1	Cyanidioschyzon_merolae	2
KRE33	Crenarchaeota	2
KRE33	Emiliania_huxleyi	2
KRI1	Emiliania_huxleyi	2
KRR1	Emiliania_huxleyi	2
LRP1	Emiliania_huxleyi	2
MAK16	Streptophyta	2
MAK21	Emiliania_huxleyi	2
MAK5	Emiliania_huxleyi	2
MDN1	Alphaproteobacteria	2
MDN1	Betaproteobacteria	2
MEX67	Metazoa	2
MLP1	Chytridiomycota	2
MLP1	Crenarchaeota	2
MPP10	Emiliania_huxleyi	2
MRD1	Monosiga_brevicollis	2
MRT4	Emiliania_huxleyi	2
NAF1	Emiliania_huxleyi	2
NAN1	Emiliania_huxleyi	2
NAP1	Metazoa	2
NAP1	Mucoromycotina	2
NAP1	Taphrinomycotina	2
NBP35	Emiliania_huxleyi	2
NGL2	Monosiga_brevicollis	2
NGL2	Streptophyta	2
NGL2	Thecamonas_trahens	2
NHP2	Emiliania_huxleyi	2
NIP7	Emiliania_huxleyi	2
NIP7	Naegleria_gruberi	2
NOC2	Streptophyta	2
NOG1	Monosiga_brevicollis	2
NOG1	Streptophyta	2
NOG2	Emiliania_huxleyi	2
NOP1	Euglenozoa	2
NOP1	Mucoromycotina	2
NOP1	Streptophyta	2
NOP1	Thecamonas_trahens	2
NOP10	Microsporidia	2
NOP10	Mucoromycotina	2
NOP13	Emiliania_huxleyi	2
NOP13	Thecamonas_trahens	2
NOP15	Emiliania_huxleyi	2
NOP16	Emiliania_huxleyi	2
NOP2	Betaproteobacteria	2
NOP2	Capsaspora_owczarzaki	2
NOP2	Nanoarchaeota	2
NOP4	Capsaspora_owczarzaki	2
NOP4	Emiliania_huxleyi	2
NOP58	Emiliania_huxleyi	2
NOP58	Mucoromycotina	2
NOP58	Streptophyta	2
NOP7	Emiliania_huxleyi	2
NPL3	Alveolata	2
NPL3	Emiliania_huxleyi	2
NPL3	Mucoromycotina	2
NPL3	Stramenopiles	2
NPL3	Thecamonas_trahens	2
NSA2	Mucoromycotina	2
NSR1	Cyanobacteria	2
NSR1	Deltaproteobacteria	2
NSR1	Metazoa	2
PAP2	Euryarchaeota	2
PAP2	Metazoa	2
PIH1	Chytridiomycota	2
PIH1	Monosiga_brevicollis	2
PNO1	Capsaspora_owczarzaki	2
PNO1	Emiliania_huxleyi	2
PRP43	Emiliania_huxleyi	2
PRP43	Streptophyta	2
PTC3	Chlorophyta	2
PTC3	Mucoromycotina	2
PTC3	Naegleria_gruberi	2
PTC3	Stramenopiles	2
PWP2	Cyanobacteria	2
PXR1	Stramenopiles	2
RAT1	Thecamonas_trahens	2
REG1	Mucoromycotina	2
REI1	Mucoromycotina	2
REI1	Streptophyta	2
REX2	Emiliania_huxleyi	2
REX2	Naegleria_gruberi	2
RIA1	Emiliania_huxleyi	2
RIO1	Naegleria_gruberi	2
RIX7	Emiliania_huxleyi	2
RLI1	Deinococci	2
RLI1	Firmicutes	2
RLI1	Streptophyta	2
RLP24	Mucoromycotina	2
RLP24	Streptophyta	2
RNH70	Mucoromycotina	2
RNH70	Stramenopiles	2
RNT1	Amoebozoa	2
RNT1	Basidiomycota	2
RNT1	Naegleria_gruberi	2
RNT1	Stramenopiles	2
ROK1	Betaproteobacteria	2
ROK1	Capsaspora_owczarzaki	2
ROK1	Emiliania_huxleyi	2
RPF1	Emiliania_huxleyi	2
RPP1	Emiliania_huxleyi	2
RPP1	Mucoromycotina	2
RRB1	Emiliania_huxleyi	2
RRP12	Streptophyta	2
RRP17	Emiliania_huxleyi	2
RRP4	Emiliania_huxleyi	2
RRP40	Emiliania_huxleyi	2
RRP40	Streptophyta	2
RRP43	Alveolata	2
RRP46	Cyanidioschyzon_merolae	2
RRP5	Chlorophyta	2
RRP5	Cyanobacteria	2
RRP5	Firmicutes	2
RRP6	Alphaproteobacteria	2
RRP6	Streptophyta	2
RRP8	Emiliania_huxleyi	2
RRP9	Thecamonas_trahens	2
RRS1	Emiliania_huxleyi	2
RSA4	Euryarchaeota	2
RSP5	Metazoa	2
RSP5	Mucoromycotina	2
RSP5	Streptophyta	2
RSP5	Thecamonas_trahens	2
SCP160	Alveolata	2
SCP160	Chytridiomycota	2
SDO1	Emiliania_huxleyi	2
SEN1	Chlorophyta	2
SEN1	Stramenopiles	2
SEN1	Taphrinomycotina	2
SIK1	Mucoromycotina	2
SIK1	Streptophyta	2
SIR2	Emiliania_huxleyi	2
SIR2	Monosiga_brevicollis	2
SIR2	Streptophyta	2
SKI6	Cyanidioschyzon_merolae	2
SKI6	Monosiga_brevicollis	2
SMT3	Metazoa	2
SMT3	Stramenopiles	2
SNU13	Emiliania_huxleyi	2
SNU13	Streptophyta	2
SOF1	Emiliania_huxleyi	2
SPB1	Emiliania_huxleyi	2
SPP382	Amoebozoa	2
SPP382	Capsaspora_owczarzaki	2
SPP382	Chlorophyta	2
SPP382	Mucoromycotina	2
SPP382	Streptophyta	2
SQS1	Emiliania_huxleyi	2
SQS1	Metazoa	2
SQS1	Mucoromycotina	2
SQT1	Naegleria_gruberi	2
SRD1	Amoebozoa	2
SRM1	Cyanidioschyzon_merolae	2
SRM1	Metazoa	2
SRP1	Emiliania_huxleyi	2
SRP1	Metazoa	2
SRP1	Taphrinomycotina	2
SWT1	Streptophyta	2
TIF6	Emiliania_huxleyi	2
TIF6	Streptophyta	2
TRF5	Chlorophyta	2
TRF5	Chytridiomycota	2
TRF5	Euglenozoa	2
TRF5	Mucoromycotina	2
TRF5	Streptophyta	2
TRF5	Taphrinomycotina	2
TSR2	Streptophyta	2
ULP1	Cyanidioschyzon_merolae	2
ULP1	Pezizomycotina	2
URB2	Emiliania_huxleyi	2
UTP14	Emiliania_huxleyi	2
UTP15	Emiliania_huxleyi	2
UTP23	Emiliania_huxleyi	2
UTP30	Emiliania_huxleyi	2
UTP30	Taphrinomycotina	2
UTP4	Emiliania_huxleyi	2
UTP5	Mucoromycotina	2
UTP5	Taphrinomycotina	2
UTP6	Emiliania_huxleyi	2
YAR1	Streptophyta	2
YIL096C	Emiliania_huxleyi	2
YIL096C	Stramenopiles	2
YIL096C	Thecamonas_trahens	2
YME2	Thecamonas_trahens	2
YTM1	Emiliania_huxleyi	2
YVH1	Chlorophyta	2
YVH1	Metazoa	2
YVH1	Streptophyta	2
YVH1	Thecamonas_trahens	2
AFG2	Chytridiomycota	1.5
AIR1	Taphrinomycotina	1.5
ARB1	Betaproteobacteria	1.5
ARB1	Epsilonproteobacteria	1.5
ARB1	Firmicutes	1.5
ARX1	Chytridiomycota	1.5
ASC1	Euglenozoa	1.5
BMS1	Crenarchaeota	1.5
CBF5	Mucoromycotina	1.5
CDC14	Streptophyta	1.5
CIC1	Taphrinomycotina	1.5
DBP2	Actinobacteria	1.5
DBP3	Deltaproteobacteria	1.5
DBP3	Epsilonproteobacteria	1.5
DBP5	Alphaproteobacteria	1.5
DBP5	Streptophyta	1.5
DIM1	Actinobacteria	1.5
DIS3	Deinococci	1.5
EMG1	Streptophyta	1.5
ERP2	Mucoromycotina	1.5
FPR3	Chlorophyta	1.5
FPR4	Euryarchaeota	1.5
HRR25	Alveolata	1.5
JJJ1	Streptophyta	1.5
KEM1	Chytridiomycota	1.5
MDN1	Euryarchaeota	1.5
MDN1	Thaumarchaeota	1.5
MRD1	Streptophyta	1.5
MRT4	Microsporidia	1.5
MSN5	Chytridiomycota	1.5
NAP1	Euglenozoa	1.5
NAR1	Deltaproteobacteria	1.5
NBP35	Firmicutes	1.5
NMD3	Streptophyta	1.5
NOP2	Alphaproteobacteria	1.5
NPL3	Chlorophyta	1.5
NPL3	Euglenozoa	1.5
NUG1	Amoebozoa	1.5
PAP2	Chlorophyta	1.5
PAP2	Crenarchaeota	1.5
POP5	Alveolata	1.5
PTC3	Amoebozoa	1.5
RLI1	Betaproteobacteria	1.5
RNT1	Alveolata	1.5
RNT1	Chlorophyta	1.5
ROK1	Gammaproteobacteria	1.5
RPP1	Amoebozoa	1.5
RRB1	Streptophyta	1.5
RRP17	Alveolata	1.5
RSA4	Deltaproteobacteria	1.5
SCP160	Metazoa	1.5
SIR2	Amoebozoa	1.5
SPP382	Chytridiomycota	1.5
SQS1	Chlorophyta	1.5
SQS1	Stramenopiles	1.5
SRP1	Stramenopiles	1.5
SWT1	Cyanobacteria	1.5
ULP1	Chlamydiae	1.5
ULP1	Chlorophyta	1.5
ULP1	Chytridiomycota	1.5
UTP30	Streptophyta	1.5
UTP4	Streptophyta	1.5
YTM1	Euglenozoa	1.5
YVH1	Chytridiomycota	1.5
YVH1	Mucoromycotina	1.5
AFG2	Alphaproteobacteria	1
AFG2	Alveolata	1
AFG2	Amoebozoa	1
AFG2	Basidiomycota	1
AFG2	Betaproteobacteria	1
AFG2	Capsaspora_owczarzaki	1
AFG2	Chlorophyta	1
AFG2	Cyanidioschyzon_merolae	1
AFG2	Cyanobacteria	1
AFG2	Deltaproteobacteria	1
AFG2	Euglenozoa	1
AFG2	Euryarchaeota	1
AFG2	Gammaproteobacteria	1
AFG2	Metazoa	1
AFG2	Mucoromycotina	1
AFG2	Pezizomycotina	1
AFG2	Saccharomyces_cerevisiae	1
AFG2	Saccharomycotina	1
AFG2	Stramenopiles	1
AFG2	Streptophyta	1
AFG2	Taphrinomycotina	1
AFG2	Thecamonas_trahens	1
AIR1	Alveolata	1
AIR1	Basidiomycota	1
AIR1	Chytridiomycota	1
AIR1	Metazoa	1
AIR1	Pezizomycotina	1
AIR1	Saccharomyces_cerevisiae	1
AIR1	Saccharomycotina	1
AIR1	Stramenopiles	1
AIR2	Alveolata	1
AIR2	Basidiomycota	1
AIR2	Chlorophyta	1
AIR2	Chytridiomycota	1
AIR2	Emiliania_huxleyi	1
AIR2	Metazoa	1
AIR2	Microsporidia	1
AIR2	Mucoromycotina	1
AIR2	Pezizomycotina	1
AIR2	Saccharomyces_cerevisiae	1
AIR2	Saccharomycotina	1
AIR2	Stramenopiles	1
AIR2	Streptophyta	1
AIR2	Taphrinomycotina	1
AIR2	Thecamonas_trahens	1
ALB1	Saccharomyces_cerevisiae	1
ALB1	Saccharomycotina	1
ALB1	Taphrinomycotina	1
ARB1	Alveolata	1
ARB1	Basidiomycota	1
ARB1	Capsaspora_owczarzaki	1
ARB1	Chytridiomycota	1
ARB1	Crenarchaeota	1
ARB1	Cyanidioschyzon_merolae	1
ARB1	Emiliania_huxleyi	1
ARB1	Euglenozoa	1
ARB1	Euryarchaeota	1
ARB1	Gammaproteobacteria	1
ARB1	Korarchaeota	1
ARB1	Metazoa	1
ARB1	Microsporidia	1
ARB1	Mucoromycotina	1
ARB1	Naegleria_gruberi	1
ARB1	Pezizomycotina	1
ARB1	Saccharomyces_cerevisiae	1
ARB1	Saccharomycotina	1
ARB1	Stramenopiles	1
ARB1	Taphrinomycotina	1
ARB1	Thecamonas_trahens	1
ARX1	Alveolata	1
ARX1	Basidiomycota	1
ARX1	Chlorophyta	1
ARX1	Emiliania_huxleyi	1
ARX1	Euglenozoa	1
ARX1	Metazoa	1
ARX1	Monosiga_brevicollis	1
ARX1	Mucoromycotina	1
ARX1	Pezizomycotina	1
ARX1	Saccharomyces_cerevisiae	1
ARX1	Saccharomycotina	1
ARX1	Stramenopiles	1
ARX1	Taphrinomycotina	1
ARX1	Thaumarchaeota	1
ASC1	Alveolata	1
ASC1	Amoebozoa	1
ASC1	Basidiomycota	1
ASC1	Capsaspora_owczarzaki	1
ASC1	Chlorophyta	1
ASC1	Chytridiomycota	1
ASC1	Cyanidioschyzon_merolae	1
ASC1	Cyanobacteria	1
ASC1	Epsilonproteobacteria	1
ASC1	Metazoa	1
ASC1	Microsporidia	1
ASC1	Monosiga_brevicollis	1
ASC1	Naegleria_gruberi	1
ASC1	Pezizomycotina	1
ASC1	Saccharomyces_cerevisiae	1
ASC1	Saccharomycotina	1
ASC1	Stramenopiles	1
ASC1	Taphrinomycotina	1
ASC1	Thecamonas_trahens	1
BFR2	Alveolata	1
BFR2	Amoebozoa	1
BFR2	Basidiomycota	1
BFR2	Capsaspora_owczarzaki	1
BFR2	Chlorophyta	1
BFR2	Chytridiomycota	1
BFR2	Metazoa	1
BFR2	Microsporidia	1
BFR2	Monosiga_brevicollis	1
BFR2	Mucoromycotina	1
BFR2	Naegleria_gruberi	1
BFR2	Pezizomycotina	1
BFR2	Saccharomyces_cerevisiae	1
BFR2	Saccharomycotina	1
BFR2	Stramenopiles	1
BFR2	Streptophyta	1
BFR2	Taphrinomycotina	1
BFR2	Thecamonas_trahens	1
BMS1	Alveolata	1
BMS1	Amoebozoa	1
BMS1	Basidiomycota	1
BMS1	Capsaspora_owczarzaki	1
BMS1	Chlorophyta	1
BMS1	Chytridiomycota	1
BMS1	Cyanidioschyzon_merolae	1
BMS1	Euglenozoa	1
BMS1	Gammaproteobacteria	1
BMS1	Metazoa	1
BMS1	Microsporidia	1
BMS1	Monosiga_brevicollis	1
BMS1	Mucoromycotina	1
BMS1	Naegleria_gruberi	1
BMS1	Pezizomycotina	1
BMS1	Saccharomyces_cerevisiae	1
BMS1	Saccharomycotina	1
BMS1	Stramenopiles	1
BMS1	Streptophyta	1
BMS1	Taphrinomycotina	1
BMS1	Thecamonas_trahens	1
BRX1	Alveolata	1
BRX1	Amoebozoa	1
BRX1	Basidiomycota	1
BRX1	Capsaspora_owczarzaki	1
BRX1	Chlorophyta	1
BRX1	Chytridiomycota	1
BRX1	Cyanidioschyzon_merolae	1
BRX1	Emiliania_huxleyi	1
BRX1	Euglenozoa	1
BRX1	Metazoa	1
BRX1	Microsporidia	1
BRX1	Monosiga_brevicollis	1
BRX1	Mucoromycotina	1
BRX1	Naegleria_gruberi	1
BRX1	Pezizomycotina	1
BRX1	Saccharomyces_cerevisiae	1
BRX1	Saccharomycotina	1
BRX1	Stramenopiles	1
BRX1	Streptophyta	1
BRX1	Taphrinomycotina	1
BRX1	Thecamonas_trahens	1
BUD20	Alveolata	1
BUD20	Amoebozoa	1
BUD20	Basidiomycota	1
BUD20	Capsaspora_owczarzaki	1
BUD20	Chlorophyta	1
BUD20	Chytridiomycota	1
BUD20	Cyanidioschyzon_merolae	1
BUD20	Metazoa	1
BUD20	Microsporidia	1
BUD20	Monosiga_brevicollis	1
BUD20	Mucoromycotina	1
BUD20	Pezizomycotina	1
BUD20	Saccharomyces_cerevisiae	1
BUD20	Saccharomycotina	1
BUD20	Stramenopiles	1
BUD20	Streptophyta	1
BUD20	Taphrinomycotina	1
BUD20	Thecamonas_trahens	1
BUD21	Saccharomyces_cerevisiae	1
BUD21	Saccharomycotina	1
BUD21	Taphrinomycotina	1
BUD23	Alphaproteobacteria	1
BUD23	Alveolata	1
BUD23	Amoebozoa	1
BUD23	Basidiomycota	1
BUD23	Betaproteobacteria	1
BUD23	Capsaspora_owczarzaki	1
BUD23	Chlamydiae	1
BUD23	Chlorophyta	1
BUD23	Chytridiomycota	1
BUD23	Crenarchaeota	1
BUD23	Cyanidioschyzon_merolae	1
BUD23	Cyanobacteria	1
BUD23	Deltaproteobacteria	1
BUD23	Epsilonproteobacteria	1
BUD23	Euglenozoa	1
BUD23	Euryarchaeota	1
BUD23	Firmicutes	1
BUD23	Gammaproteobacteria	1
BUD23	Korarchaeota	1
BUD23	Metazoa	1
BUD23	Microsporidia	1
BUD23	Monosiga_brevicollis	1
BUD23	Mucoromycotina	1
BUD23	Naegleria_gruberi	1
BUD23	Pezizomycotina	1
BUD23	Saccharomyces_cerevisiae	1
BUD23	Saccharomycotina	1
BUD23	Stramenopiles	1
BUD23	Streptophyta	1
BUD23	Taphrinomycotina	1
BUD23	Thaumarchaeota	1
BUD23	Thecamonas_trahens	1
CBF5	Actinobacteria	1
CBF5	Alphaproteobacteria	1
CBF5	Alveolata	1
CBF5	Amoebozoa	1
CBF5	Basidiomycota	1
CBF5	Capsaspora_owczarzaki	1
CBF5	Chlamydiae	1
CBF5	Chlorophyta	1
CBF5	Chytridiomycota	1
CBF5	Crenarchaeota	1
CBF5	Cyanidioschyzon_merolae	1
CBF5	Cyanobacteria	1
CBF5	Deltaproteobacteria	1
CBF5	Euglenozoa	1
CBF5	Euryarchaeota	1
CBF5	Firmicutes	1
CBF5	Gammaproteobacteria	1
CBF5	Korarchaeota	1
CBF5	Metazoa	1
CBF5	Microsporidia	1
CBF5	Monosiga_brevicollis	1
CBF5	Naegleria_gruberi	1
CBF5	Nanoarchaeota	1
CBF5	Pezizomycotina	1
CBF5	Saccharomyces_cerevisiae	1
CBF5	Saccharomycotina	1
CBF5	Stramenopiles	1
CBF5	Taphrinomycotina	1
CBF5	Thaumarchaeota	1
CDC14	Alveolata	1
CDC14	Amoebozoa	1
CDC14	Basidiomycota	1
CDC14	Capsaspora_owczarzaki	1
CDC14	Chlorophyta	1
CDC14	Chytridiomycota	1
CDC14	Crenarchaeota	1
CDC14	Cyanidioschyzon_merolae	1
CDC14	Cyanobacteria	1
CDC14	Euryarchaeota	1
CDC14	Gammaproteobacteria	1
CDC14	Monosiga_brevicollis	1
CDC14	Pezizomycotina	1
CDC14	Saccharomyces_cerevisiae	1
CDC14	Saccharomycotina	1
CDC14	Taphrinomycotina	1
CDC14	Thaumarchaeota	1
CDC14	Thecamonas_trahens	1
CFD1	Alphaproteobacteria	1
CFD1	Alveolata	1
CFD1	Amoebozoa	1
CFD1	Bacteroidetes	1
CFD1	Basidiomycota	1
CFD1	Betaproteobacteria	1
CFD1	Capsaspora_owczarzaki	1
CFD1	Chytridiomycota	1
CFD1	Crenarchaeota	1
CFD1	Cyanidioschyzon_merolae	1
CFD1	Cyanobacteria	1
CFD1	Deinococci	1
CFD1	Deltaproteobacteria	1
CFD1	Epsilonproteobacteria	1
CFD1	Euglenozoa	1
CFD1	Euryarchaeota	1
CFD1	Firmicutes	1
CFD1	Gammaproteobacteria	1
CFD1	Korarchaeota	1
CFD1	Metazoa	1
CFD1	Microsporidia	1
CFD1	Monosiga_brevicollis	1
CFD1	Mucoromycotina	1
CFD1	Naegleria_gruberi	1
CFD1	Pezizomycotina	1
CFD1	Saccharomyces_cerevisiae	1
CFD1	Saccharomycotina	1
CFD1	Streptophyta	1
CFD1	Taphrinomycotina	1
CFD1	Thaumarchaeota	1
CGR1	Alveolata	1
CGR1	Amoebozoa	1
CGR1	Basidiomycota	1
CGR1	Capsaspora_owczarzaki	1
CGR1	Chytridiomycota	1
CGR1	Metazoa	1
CGR1	Mucoromycotina	1
CGR1	Pezizomycotina	1
CGR1	Saccharomyces_cerevisiae	1
CGR1	Saccharomycotina	1
CGR1	Stramenopiles	1
CGR1	Streptophyta	1
CGR1	Taphrinomycotina	1
CIA1	Alveolata	1
CIA1	Amoebozoa	1
CIA1	Basidiomycota	1
CIA1	Capsaspora_owczarzaki	1
CIA1	Chlorophyta	1
CIA1	Chytridiomycota	1
CIA1	Cyanidioschyzon_merolae	1
CIA1	Cyanobacteria	1
CIA1	Emiliania_huxleyi	1
CIA1	Euglenozoa	1
CIA1	Metazoa	1
CIA1	Microsporidia	1
CIA1	Monosiga_brevicollis	1
CIA1	Mucoromycotina	1
CIA1	Naegleria_gruberi	1
CIA1	Pezizomycotina	1
CIA1	Saccharomyces_cerevisiae	1
CIA1	Saccharomycotina	1
CIA1	Stramenopiles	1
CIA1	Streptophyta	1
CIA1	Thecamonas_trahens	1
CIC1	Amoebozoa	1
CIC1	Basidiomycota	1
CIC1	Chlorophyta	1
CIC1	Metazoa	1
CIC1	Mucoromycotina	1
CIC1	Pezizomycotina	1
CIC1	Saccharomyces_cerevisiae	1
CIC1	Saccharomycotina	1
CIC1	Stramenopiles	1
CIC1	Streptophyta	1
CIC1	Thecamonas_trahens	1
CMS1	Basidiomycota	1
CMS1	Capsaspora_owczarzaki	1
CMS1	Metazoa	1
CMS1	Mucoromycotina	1
CMS1	Pezizomycotina	1
CMS1	Saccharomyces_cerevisiae	1
CMS1	Saccharomycotina	1
CMS1	Taphrinomycotina	1
CMS1	Thecamonas_trahens	1
CSL4	Alveolata	1
CSL4	Amoebozoa	1
CSL4	Basidiomycota	1
CSL4	Capsaspora_owczarzaki	1
CSL4	Chlorophyta	1
CSL4	Chytridiomycota	1
CSL4	Crenarchaeota	1
CSL4	Cyanidioschyzon_merolae	1
CSL4	Emiliania_huxleyi	1
CSL4	Euglenozoa	1
CSL4	Euryarchaeota	1
CSL4	Metazoa	1
CSL4	Monosiga_brevicollis	1
CSL4	Mucoromycotina	1
CSL4	Naegleria_gruberi	1
CSL4	Pezizomycotina	1
CSL4	Saccharomyces_cerevisiae	1
CSL4	Saccharomycotina	1
CSL4	Stramenopiles	1
CSL4	Streptophyta	1
CSL4	Taphrinomycotina	1
CSL4	Thaumarchaeota	1
CSL4	Thecamonas_trahens	1
DBP10	Actinobacteria	1
DBP10	Alveolata	1
DBP10	Amoebozoa	1
DBP10	Basidiomycota	1
DBP10	Capsaspora_owczarzaki	1
DBP10	Chlorophyta	1
DBP10	Chytridiomycota	1
DBP10	Cyanidioschyzon_merolae	1
DBP10	Emiliania_huxleyi	1
DBP10	Euglenozoa	1
DBP10	Metazoa	1
DBP10	Microsporidia	1
DBP10	Monosiga_brevicollis	1
DBP10	Mucoromycotina	1
DBP10	Naegleria_gruberi	1
DBP10	Pezizomycotina	1
DBP10	Saccharomyces_cerevisiae	1
DBP10	Saccharomycotina	1
DBP10	Stramenopiles	1
DBP10	Streptophyta	1
DBP10	Taphrinomycotina	1
DBP10	Thecamonas_trahens	1
DBP2	Alphaproteobacteria	1
DBP2	Alveolata	1
DBP2	Amoebozoa	1
DBP2	Bacteroidetes	1
DBP2	Basidiomycota	1
DBP2	Capsaspora_owczarzaki	1
DBP2	Chlorophyta	1
DBP2	Chytridiomycota	1
DBP2	Crenarchaeota	1
DBP2	Cyanidioschyzon_merolae	1
DBP2	Cyanobacteria	1
DBP2	Deinococci	1
DBP2	Deltaproteobacteria	1
DBP2	Epsilonproteobacteria	1
DBP2	Euryarchaeota	1
DBP2	Firmicutes	1
DBP2	Gammaproteobacteria	1
DBP2	Korarchaeota	1
DBP2	Microsporidia	1
DBP2	Monosiga_brevicollis	1
DBP2	Mucoromycotina	1
DBP2	Naegleria_gruberi	1
DBP2	Pezizomycotina	1
DBP2	Saccharomyces_cerevisiae	1
DBP2	Saccharomycotina	1
DBP2	Stramenopiles	1
DBP2	Taphrinomycotina	1
DBP2	Thaumarchaeota	1
DBP2	Thecamonas_trahens	1
DBP3	Actinobacteria	1
DBP3	Alphaproteobacteria	1
DBP3	Alveolata	1
DBP3	Basidiomycota	1
DBP3	Betaproteobacteria	1
DBP3	Capsaspora_owczarzaki	1
DBP3	Chlamydiae	1
DBP3	Chlorophyta	1
DBP3	Chytridiomycota	1
DBP3	Crenarchaeota	1
DBP3	Cyanobacteria	1
DBP3	Deinococci	1
DBP3	Emiliania_huxleyi	1
DBP3	Euglenozoa	1
DBP3	Euryarchaeota	1
DBP3	Gammaproteobacteria	1
DBP3	Korarchaeota	1
DBP3	Metazoa	1
DBP3	Microsporidia	1
DBP3	Monosiga_brevicollis	1
DBP3	Mucoromycotina	1
DBP3	Pezizomycotina	1
DBP3	Saccharomyces_cerevisiae	1
DBP3	Saccharomycotina	1
DBP3	Stramenopiles	1
DBP3	Streptophyta	1
DBP3	Taphrinomycotina	1
DBP3	Thecamonas_trahens	1
DBP5	Alveolata	1
DBP5	Amoebozoa	1
DBP5	Basidiomycota	1
DBP5	Betaproteobacteria	1
DBP5	Capsaspora_owczarzaki	1
DBP5	Chlamydiae	1
DBP5	Chlorophyta	1
DBP5	Chytridiomycota	1
DBP5	Crenarchaeota	1
DBP5	Cyanidioschyzon_merolae	1
DBP5	Cyanobacteria	1
DBP5	Deinococci	1
DBP5	Deltaproteobacteria	1
DBP5	Emiliania_huxleyi	1
DBP5	Euglenozoa	1
DBP5	Euryarchaeota	1
DBP5	Gammaproteobacteria	1
DBP5	Microsporidia	1
DBP5	Monosiga_brevicollis	1
DBP5	Naegleria_gruberi	1
DBP5	Pezizomycotina	1
DBP5	Saccharomyces_cerevisiae	1
DBP5	Saccharomycotina	1
DBP5	Stramenopiles	1
DBP5	Taphrinomycotina	1
DBP5	Thecamonas_trahens	1
DBP6	Alveolata	1
DBP6	Amoebozoa	1
DBP6	Bacteroidetes	1
DBP6	Basidiomycota	1
DBP6	Capsaspora_owczarzaki	1
DBP6	Chlorophyta	1
DBP6	Chytridiomycota	1
DBP6	Cyanidioschyzon_merolae	1
DBP6	Metazoa	1
DBP6	Monosiga_brevicollis	1
DBP6	Mucoromycotina	1
DBP6	Naegleria_gruberi	1
DBP6	Pezizomycotina	1
DBP6	Saccharomyces_cerevisiae	1
DBP6	Saccharomycotina	1
DBP6	Stramenopiles	1
DBP6	Streptophyta	1
DBP6	Taphrinomycotina	1
DBP6	Thecamonas_trahens	1
DBP7	Alveolata	1
DBP7	Amoebozoa	1
DBP7	Basidiomycota	1
DBP7	Capsaspora_owczarzaki	1
DBP7	Chlorophyta	1
DBP7	Chytridiomycota	1
DBP7	Cyanidioschyzon_merolae	1
DBP7	Euglenozoa	1
DBP7	Metazoa	1
DBP7	Monosiga_brevicollis	1
DBP7	Mucoromycotina	1
DBP7	Naegleria_gruberi	1
DBP7	Pezizomycotina	1
DBP7	Saccharomyces_cerevisiae	1
DBP7	Saccharomycotina	1
DBP7	Stramenopiles	1
DBP7	Streptophyta	1
DBP7	Taphrinomycotina	1
DBP7	Thecamonas_trahens	1
DBP8	Alveolata	1
DBP8	Basidiomycota	1
DBP8	Capsaspora_owczarzaki	1
DBP8	Chlorophyta	1
DBP8	Chytridiomycota	1
DBP8	Crenarchaeota	1
DBP8	Cyanidioschyzon_merolae	1
DBP8	Cyanobacteria	1
DBP8	Deltaproteobacteria	1
DBP8	Emiliania_huxleyi	1
DBP8	Euglenozoa	1
DBP8	Euryarchaeota	1
DBP8	Firmicutes	1
DBP8	Gammaproteobacteria	1
DBP8	Metazoa	1
DBP8	Monosiga_brevicollis	1
DBP8	Mucoromycotina	1
DBP8	Naegleria_gruberi	1
DBP8	Pezizomycotina	1
DBP8	Saccharomyces_cerevisiae	1
DBP8	Saccharomycotina	1
DBP8	Stramenopiles	1
DBP8	Streptophyta	1
DBP8	Taphrinomycotina	1
DBP8	Thaumarchaeota	1
DBP8	Thecamonas_trahens	1
DBP9	Alveolata	1
DBP9	Amoebozoa	1
DBP9	Basidiomycota	1
DBP9	Betaproteobacteria	1
DBP9	Capsaspora_owczarzaki	1
DBP9	Chlorophyta	1
DBP9	Chytridiomycota	1
DBP9	Cyanidioschyzon_merolae	1
DBP9	Emiliania_huxleyi	1
DBP9	Euglenozoa	1
DBP9	Gammaproteobacteria	1
DBP9	Metazoa	1
DBP9	Microsporidia	1
DBP9	Monosiga_brevicollis	1
DBP9	Mucoromycotina	1
DBP9	Pezizomycotina	1
DBP9	Saccharomyces_cerevisiae	1
DBP9	Saccharomycotina	1
DBP9	Stramenopiles	1
DBP9	Streptophyta	1
DBP9	Taphrinomycotina	1
DBP9	Thecamonas_trahens	1
DED1	Actinobacteria	1
DED1	Alphaproteobacteria	1
DED1	Alveolata	1
DED1	Amoebozoa	1
DED1	Basidiomycota	1
DED1	Betaproteobacteria	1
DED1	Capsaspora_owczarzaki	1
DED1	Chlorophyta	1
DED1	Chytridiomycota	1
DED1	Crenarchaeota	1
DED1	Cyanidioschyzon_merolae	1
DED1	Cyanobacteria	1
DED1	Deinococci	1
DED1	Deltaproteobacteria	1
DED1	Epsilonproteobacteria	1
DED1	Euglenozoa	1
DED1	Firmicutes	1
DED1	Gammaproteobacteria	1
DED1	Korarchaeota	1
DED1	Metazoa	1
DED1	Monosiga_brevicollis	1
DED1	Naegleria_gruberi	1
DED1	Pezizomycotina	1
DED1	Saccharomyces_cerevisiae	1
DED1	Saccharomycotina	1
DED1	Stramenopiles	1
DED1	Taphrinomycotina	1
DED1	Thecamonas_trahens	1
DHR2	Alphaproteobacteria	1
DHR2	Alveolata	1
DHR2	Basidiomycota	1
DHR2	Chlorophyta	1
DHR2	Deltaproteobacteria	1
DHR2	Epsilonproteobacteria	1
DHR2	Gammaproteobacteria	1
DHR2	Metazoa	1
DHR2	Microsporidia	1
DHR2	Pezizomycotina	1
DHR2	Saccharomyces_cerevisiae	1
DHR2	Saccharomycotina	1
DHR2	Stramenopiles	1
DHR2	Taphrinomycotina	1
DIM1	Alphaproteobacteria	1
DIM1	Alveolata	1
DIM1	Amoebozoa	1
DIM1	Bacteroidetes	1
DIM1	Basidiomycota	1
DIM1	Betaproteobacteria	1
DIM1	Capsaspora_owczarzaki	1
DIM1	Chlamydiae	1
DIM1	Chlorophyta	1
DIM1	Chytridiomycota	1
DIM1	Crenarchaeota	1
DIM1	Cyanidioschyzon_merolae	1
DIM1	Cyanobacteria	1
DIM1	Deinococci	1
DIM1	Deltaproteobacteria	1
DIM1	Emiliania_huxleyi	1
DIM1	Epsilonproteobacteria	1
DIM1	Euglenozoa	1
DIM1	Euryarchaeota	1
DIM1	Firmicutes	1
DIM1	Gammaproteobacteria	1
DIM1	Korarchaeota	1
DIM1	Metazoa	1
DIM1	Microsporidia	1
DIM1	Monosiga_brevicollis	1
DIM1	Mucoromycotina	1
DIM1	Naegleria_gruberi	1
DIM1	Pezizomycotina	1
DIM1	Saccharomyces_cerevisiae	1
DIM1	Saccharomycotina	1
DIM1	Stramenopiles	1
DIM1	Streptophyta	1
DIM1	Taphrinomycotina	1
DIM1	Thaumarchaeota	1
DIM1	Thecamonas_trahens	1
DIP2	Alveolata	1
DIP2	Amoebozoa	1
DIP2	Basidiomycota	1
DIP2	Capsaspora_owczarzaki	1
DIP2	Chlorophyta	1
DIP2	Chytridiomycota	1
DIP2	Crenarchaeota	1
DIP2	Cyanidioschyzon_merolae	1
DIP2	Deltaproteobacteria	1
DIP2	Euglenozoa	1
DIP2	Euryarchaeota	1
DIP2	Metazoa	1
DIP2	Microsporidia	1
DIP2	Monosiga_brevicollis	1
DIP2	Mucoromycotina	1
DIP2	Naegleria_gruberi	1
DIP2	Pezizomycotina	1
DIP2	Saccharomyces_cerevisiae	1
DIP2	Saccharomycotina	1
DIP2	Stramenopiles	1
DIP2	Streptophyta	1
DIP2	Taphrinomycotina	1
DIP2	Thecamonas_trahens	1
DIS3	Actinobacteria	1
DIS3	Alphaproteobacteria	1
DIS3	Alveolata	1
DIS3	Amoebozoa	1
DIS3	Bacteroidetes	1
DIS3	Basidiomycota	1
DIS3	Betaproteobacteria	1
DIS3	Capsaspora_owczarzaki	1
DIS3	Chlamydiae	1
DIS3	Chlorophyta	1
DIS3	Chytridiomycota	1
DIS3	Cyanidioschyzon_merolae	1
DIS3	Cyanobacteria	1
DIS3	Deltaproteobacteria	1
DIS3	Epsilonproteobacteria	1
DIS3	Euglenozoa	1
DIS3	Euryarchaeota	1
DIS3	Firmicutes	1
DIS3	Gammaproteobacteria	1
DIS3	Metazoa	1
DIS3	Microsporidia	1
DIS3	Monosiga_brevicollis	1
DIS3	Mucoromycotina	1
DIS3	Naegleria_gruberi	1
DIS3	Pezizomycotina	1
DIS3	Saccharomyces_cerevisiae	1
DIS3	Saccharomycotina	1
DIS3	Stramenopiles	1
DIS3	Streptophyta	1
DIS3	Taphrinomycotina	1
DIS3	Thecamonas_trahens	1
DRS1	Alveolata	1
DRS1	Amoebozoa	1
DRS1	Basidiomycota	1
DRS1	Capsaspora_owczarzaki	1
DRS1	Chlorophyta	1
DRS1	Chytridiomycota	1
DRS1	Crenarchaeota	1
DRS1	Cyanidioschyzon_merolae	1
DRS1	Cyanobacteria	1
DRS1	Deltaproteobacteria	1
DRS1	Emiliania_huxleyi	1
DRS1	Euglenozoa	1
DRS1	Euryarchaeota	1
DRS1	Firmicutes	1
DRS1	Gammaproteobacteria	1
DRS1	Metazoa	1
DRS1	Monosiga_brevicollis	1
DRS1	Mucoromycotina	1
DRS1	Naegleria_gruberi	1
DRS1	Pezizomycotina	1
DRS1	Saccharomyces_cerevisiae	1
DRS1	Saccharomycotina	1
DRS1	Stramenopiles	1
DRS1	Streptophyta	1
DRS1	Taphrinomycotina	1
DRS1	Thecamonas_trahens	1
DRS2	Alveolata	1
DRS2	Basidiomycota	1
DRS2	Capsaspora_owczarzaki	1
DRS2	Chlorophyta	1
DRS2	Cyanidioschyzon_merolae	1
DRS2	Microsporidia	1
DRS2	Pezizomycotina	1
DRS2	Saccharomyces_cerevisiae	1
DRS2	Saccharomycotina	1
DRS2	Taphrinomycotina	1
EBP2	Alveolata	1
EBP2	Amoebozoa	1
EBP2	Basidiomycota	1
EBP2	Capsaspora_owczarzaki	1
EBP2	Chlorophyta	1
EBP2	Chytridiomycota	1
EBP2	Cyanidioschyzon_merolae	1
EBP2	Euglenozoa	1
EBP2	Metazoa	1
EBP2	Monosiga_brevicollis	1
EBP2	Mucoromycotina	1
EBP2	Naegleria_gruberi	1
EBP2	Pezizomycotina	1
EBP2	Saccharomyces_cerevisiae	1
EBP2	Saccharomycotina	1
EBP2	Stramenopiles	1
EBP2	Taphrinomycotina	1
EBP2	Thecamonas_trahens	1
ECM1	Pezizomycotina	1
ECM1	Saccharomyces_cerevisiae	1
ECM1	Saccharomycotina	1
ECM16	Alveolata	1
ECM16	Amoebozoa	1
ECM16	Basidiomycota	1
ECM16	Capsaspora_owczarzaki	1
ECM16	Chlorophyta	1
ECM16	Chytridiomycota	1
ECM16	Cyanidioschyzon_merolae	1
ECM16	Emiliania_huxleyi	1
ECM16	Euglenozoa	1
ECM16	Metazoa	1
ECM16	Monosiga_brevicollis	1
ECM16	Mucoromycotina	1
ECM16	Naegleria_gruberi	1
ECM16	Pezizomycotina	1
ECM16	Saccharomyces_cerevisiae	1
ECM16	Saccharomycotina	1
ECM16	Stramenopiles	1
ECM16	Streptophyta	1
ECM16	Taphrinomycotina	1
EFG1	Alveolata	1
EFG1	Basidiomycota	1
EFG1	Capsaspora_owczarzaki	1
EFG1	Chlorophyta	1
EFG1	Chytridiomycota	1
EFG1	Cyanidioschyzon_merolae	1
EFG1	Emiliania_huxleyi	1
EFG1	Metazoa	1
EFG1	Monosiga_brevicollis	1
EFG1	Mucoromycotina	1
EFG1	Pezizomycotina	1
EFG1	Saccharomyces_cerevisiae	1
EFG1	Saccharomycotina	1
EFG1	Stramenopiles	1
EFG1	Streptophyta	1
EFG1	Taphrinomycotina	1
EMG1	Alveolata	1
EMG1	Amoebozoa	1
EMG1	Basidiomycota	1
EMG1	Capsaspora_owczarzaki	1
EMG1	Chlorophyta	1
EMG1	Chytridiomycota	1
EMG1	Crenarchaeota	1
EMG1	Cyanidioschyzon_merolae	1
EMG1	Euglenozoa	1
EMG1	Euryarchaeota	1
EMG1	Korarchaeota	1
EMG1	Metazoa	1
EMG1	Microsporidia	1
EMG1	Monosiga_brevicollis	1
EMG1	Mucoromycotina	1
EMG1	Naegleria_gruberi	1
EMG1	Pezizomycotina	1
EMG1	Saccharomyces_cerevisiae	1
EMG1	Saccharomycotina	1
EMG1	Stramenopiles	1
EMG1	Taphrinomycotina	1
EMG1	Thaumarchaeota	1
EMG1	Thecamonas_trahens	1
ENP1	Alveolata	1
ENP1	Amoebozoa	1
ENP1	Basidiomycota	1
ENP1	Capsaspora_owczarzaki	1
ENP1	Chlorophyta	1
ENP1	Chytridiomycota	1
ENP1	Cyanidioschyzon_merolae	1
ENP1	Euglenozoa	1
ENP1	Metazoa	1
ENP1	Monosiga_brevicollis	1
ENP1	Mucoromycotina	1
ENP1	Naegleria_gruberi	1
ENP1	Pezizomycotina	1
ENP1	Saccharomyces_cerevisiae	1
ENP1	Saccharomycotina	1
ENP1	Stramenopiles	1
ENP1	Streptophyta	1
ENP1	Taphrinomycotina	1
ENP1	Thecamonas_trahens	1
ENP2	Alveolata	1
ENP2	Amoebozoa	1
ENP2	Basidiomycota	1
ENP2	Capsaspora_owczarzaki	1
ENP2	Chlorophyta	1
ENP2	Chytridiomycota	1
ENP2	Cyanidioschyzon_merolae	1
ENP2	Emiliania_huxleyi	1
ENP2	Euglenozoa	1
ENP2	Metazoa	1
ENP2	Mucoromycotina	1
ENP2	Pezizomycotina	1
ENP2	Saccharomyces_cerevisiae	1
ENP2	Saccharomycotina	1
ENP2	Stramenopiles	1
ENP2	Streptophyta	1
ENP2	Taphrinomycotina	1
ENP2	Thecamonas_trahens	1
ERB1	Alveolata	1
ERB1	Amoebozoa	1
ERB1	Basidiomycota	1
ERB1	Capsaspora_owczarzaki	1
ERB1	Chlorophyta	1
ERB1	Chytridiomycota	1
ERB1	Cyanidioschyzon_merolae	1
ERB1	Emiliania_huxleyi	1
ERB1	Euglenozoa	1
ERB1	Metazoa	1
ERB1	Microsporidia	1
ERB1	Monosiga_brevicollis	1
ERB1	Mucoromycotina	1
ERB1	Naegleria_gruberi	1
ERB1	Pezizomycotina	1
ERB1	Saccharomyces_cerevisiae	1
ERB1	Saccharomycotina	1
ERB1	Stramenopiles	1
ERB1	Taphrinomycotina	1
ERB1	Thecamonas_trahens	1
ERP2	Alveolata	1
ERP2	Amoebozoa	1
ERP2	Basidiomycota	1
ERP2	Chlorophyta	1
ERP2	Chytridiomycota	1
ERP2	Euglenozoa	1
ERP2	Pezizomycotina	1
ERP2	Saccharomyces_cerevisiae	1
ERP2	Saccharomycotina	1
ERP2	Stramenopiles	1
ERP2	Streptophyta	1
ERP2	Taphrinomycotina	1
ESF1	Alveolata	1
ESF1	Amoebozoa	1
ESF1	Basidiomycota	1
ESF1	Capsaspora_owczarzaki	1
ESF1	Chlorophyta	1
ESF1	Chytridiomycota	1
ESF1	Cyanidioschyzon_merolae	1
ESF1	Metazoa	1
ESF1	Microsporidia	1
ESF1	Monosiga_brevicollis	1
ESF1	Mucoromycotina	1
ESF1	Pezizomycotina	1
ESF1	Saccharomyces_cerevisiae	1
ESF1	Saccharomycotina	1
ESF1	Stramenopiles	1
ESF1	Streptophyta	1
ESF1	Taphrinomycotina	1
ESF1	Thecamonas_trahens	1
ESF2	Alveolata	1
ESF2	Amoebozoa	1
ESF2	Basidiomycota	1
ESF2	Capsaspora_owczarzaki	1
ESF2	Chlorophyta	1
ESF2	Chytridiomycota	1
ESF2	Cyanidioschyzon_merolae	1
ESF2	Euglenozoa	1
ESF2	Metazoa	1
ESF2	Monosiga_brevicollis	1
ESF2	Mucoromycotina	1
ESF2	Pezizomycotina	1
ESF2	Saccharomyces_cerevisiae	1
ESF2	Saccharomycotina	1
ESF2	Stramenopiles	1
ESF2	Streptophyta	1
ESF2	Taphrinomycotina	1
ESF2	Thecamonas_trahens	1
FAF1	Basidiomycota	1
FAF1	Chytridiomycota	1
FAF1	Mucoromycotina	1
FAF1	Pezizomycotina	1
FAF1	Saccharomyces_cerevisiae	1
FAF1	Saccharomycotina	1
FAF1	Stramenopiles	1
FAF1	Taphrinomycotina	1
FAL1	Actinobacteria	1
FAL1	Alphaproteobacteria	1
FAL1	Alveolata	1
FAL1	Amoebozoa	1
FAL1	Bacteroidetes	1
FAL1	Basidiomycota	1
FAL1	Chlorophyta	1
FAL1	Crenarchaeota	1
FAL1	Cyanidioschyzon_merolae	1
FAL1	Cyanobacteria	1
FAL1	Deltaproteobacteria	1
FAL1	Euglenozoa	1
FAL1	Euryarchaeota	1
FAL1	Gammaproteobacteria	1
FAL1	Korarchaeota	1
FAL1	Metazoa	1
FAL1	Microsporidia	1
FAL1	Mucoromycotina	1
FAL1	Naegleria_gruberi	1
FAL1	Pezizomycotina	1
FAL1	Saccharomyces_cerevisiae	1
FAL1	Saccharomycotina	1
FAL1	Stramenopiles	1
FAL1	Taphrinomycotina	1
FAL1	Thecamonas_trahens	1
FAP7	Alveolata	1
FAP7	Amoebozoa	1
FAP7	Basidiomycota	1
FAP7	Capsaspora_owczarzaki	1
FAP7	Chlorophyta	1
FAP7	Chytridiomycota	1
FAP7	Crenarchaeota	1
FAP7	Cyanidioschyzon_merolae	1
FAP7	Euglenozoa	1
FAP7	Euryarchaeota	1
FAP7	Korarchaeota	1
FAP7	Metazoa	1
FAP7	Microsporidia	1
FAP7	Monosiga_brevicollis	1
FAP7	Mucoromycotina	1
FAP7	Naegleria_gruberi	1
FAP7	Nanoarchaeota	1
FAP7	Pezizomycotina	1
FAP7	Saccharomyces_cerevisiae	1
FAP7	Saccharomycotina	1
FAP7	Stramenopiles	1
FAP7	Streptophyta	1
FAP7	Taphrinomycotina	1
FAP7	Thaumarchaeota	1
FAP7	Thecamonas_trahens	1
FCF1	Alveolata	1
FCF1	Amoebozoa	1
FCF1	Basidiomycota	1
FCF1	Capsaspora_owczarzaki	1
FCF1	Chlorophyta	1
FCF1	Chytridiomycota	1
FCF1	Cyanidioschyzon_merolae	1
FCF1	Euglenozoa	1
FCF1	Euryarchaeota	1
FCF1	Metazoa	1
FCF1	Microsporidia	1
FCF1	Monosiga_brevicollis	1
FCF1	Mucoromycotina	1
FCF1	Naegleria_gruberi	1
FCF1	Pezizomycotina	1
FCF1	Saccharomyces_cerevisiae	1
FCF1	Saccharomycotina	1
FCF1	Stramenopiles	1
FCF1	Taphrinomycotina	1
FCF1	Thaumarchaeota	1
FCF1	Thecamonas_trahens	1
FCF2	Alveolata	1
FCF2	Amoebozoa	1
FCF2	Basidiomycota	1
FCF2	Capsaspora_owczarzaki	1
FCF2	Chlorophyta	1
FCF2	Chytridiomycota	1
FCF2	Cyanidioschyzon_merolae	1
FCF2	Metazoa	1
FCF2	Monosiga_brevicollis	1
FCF2	Mucoromycotina	1
FCF2	Naegleria_gruberi	1
FCF2	Pezizomycotina	1
FCF2	Saccharomyces_cerevisiae	1
FCF2	Saccharomycotina	1
FCF2	Stramenopiles	1
FCF2	Streptophyta	1
FCF2	Taphrinomycotina	1
FCF2	Thecamonas_trahens	1
FHL1	Basidiomycota	1
FHL1	Chlorophyta	1
FHL1	Chytridiomycota	1
FHL1	Cyanobacteria	1
FHL1	Metazoa	1
FHL1	Mucoromycotina	1
FHL1	Pezizomycotina	1
FHL1	Saccharomyces_cerevisiae	1
FHL1	Saccharomycotina	1
FHL1	Stramenopiles	1
FHL1	Taphrinomycotina	1
FPR3	Amoebozoa	1
FPR3	Basidiomycota	1
FPR3	Betaproteobacteria	1
FPR3	Capsaspora_owczarzaki	1
FPR3	Deinococci	1
FPR3	Epsilonproteobacteria	1
FPR3	Euglenozoa	1
FPR3	Euryarchaeota	1
FPR3	Gammaproteobacteria	1
FPR3	Metazoa	1
FPR3	Monosiga_brevicollis	1
FPR3	Mucoromycotina	1
FPR3	Pezizomycotina	1
FPR3	Saccharomyces_cerevisiae	1
FPR3	Saccharomycotina	1
FPR3	Stramenopiles	1
FPR3	Streptophyta	1
FPR3	Taphrinomycotina	1
FPR4	Alveolata	1
FPR4	Amoebozoa	1
FPR4	Basidiomycota	1
FPR4	Chlorophyta	1
FPR4	Chytridiomycota	1
FPR4	Cyanidioschyzon_merolae	1
FPR4	Deltaproteobacteria	1
FPR4	Gammaproteobacteria	1
FPR4	Metazoa	1
FPR4	Monosiga_brevicollis	1
FPR4	Pezizomycotina	1
FPR4	Saccharomyces_cerevisiae	1
FPR4	Saccharomycotina	1
FPR4	Stramenopiles	1
FPR4	Thecamonas_trahens	1
FYV7	Alveolata	1
FYV7	Capsaspora_owczarzaki	1
FYV7	Chlorophyta	1
FYV7	Chytridiomycota	1
FYV7	Euglenozoa	1
FYV7	Metazoa	1
FYV7	Mucoromycotina	1
FYV7	Pezizomycotina	1
FYV7	Saccharomyces_cerevisiae	1
FYV7	Saccharomycotina	1
FYV7	Stramenopiles	1
FYV7	Streptophyta	1
FYV7	Taphrinomycotina	1
GAR1	Alveolata	1
GAR1	Amoebozoa	1
GAR1	Basidiomycota	1
GAR1	Chlorophyta	1
GAR1	Chytridiomycota	1
GAR1	Crenarchaeota	1
GAR1	Cyanidioschyzon_merolae	1
GAR1	Emiliania_huxleyi	1
GAR1	Euglenozoa	1
GAR1	Metazoa	1
GAR1	Microsporidia	1
GAR1	Monosiga_brevicollis	1
GAR1	Naegleria_gruberi	1
GAR1	Pezizomycotina	1
GAR1	Saccharomyces_cerevisiae	1
GAR1	Saccharomycotina	1
GAR1	Stramenopiles	1
GAR1	Streptophyta	1
GAR1	Taphrinomycotina	1
GAR1	Thecamonas_trahens	1
GRC3	Alveolata	1
GRC3	Amoebozoa	1
GRC3	Basidiomycota	1
GRC3	Capsaspora_owczarzaki	1
GRC3	Chlorophyta	1
GRC3	Chytridiomycota	1
GRC3	Cyanidioschyzon_merolae	1
GRC3	Euglenozoa	1
GRC3	Euryarchaeota	1
GRC3	Metazoa	1
GRC3	Monosiga_brevicollis	1
GRC3	Mucoromycotina	1
GRC3	Pezizomycotina	1
GRC3	Saccharomyces_cerevisiae	1
GRC3	Saccharomycotina	1
GRC3	Stramenopiles	1
GRC3	Streptophyta	1
GRC3	Taphrinomycotina	1
GRC3	Thecamonas_trahens	1
HAS1	Alveolata	1
HAS1	Amoebozoa	1
HAS1	Basidiomycota	1
HAS1	Capsaspora_owczarzaki	1
HAS1	Chlorophyta	1
HAS1	Chytridiomycota	1
HAS1	Cyanidioschyzon_merolae	1
HAS1	Deltaproteobacteria	1
HAS1	Emiliania_huxleyi	1
HAS1	Euglenozoa	1
HAS1	Firmicutes	1
HAS1	Gammaproteobacteria	1
HAS1	Metazoa	1
HAS1	Microsporidia	1
HAS1	Monosiga_brevicollis	1
HAS1	Mucoromycotina	1
HAS1	Pezizomycotina	1
HAS1	Saccharomyces_cerevisiae	1
HAS1	Saccharomycotina	1
HAS1	Stramenopiles	1
HAS1	Taphrinomycotina	1
HAS1	Thecamonas_trahens	1
HCA4	Alveolata	1
HCA4	Amoebozoa	1
HCA4	Basidiomycota	1
HCA4	Capsaspora_owczarzaki	1
HCA4	Chlamydiae	1
HCA4	Chlorophyta	1
HCA4	Chytridiomycota	1
HCA4	Crenarchaeota	1
HCA4	Cyanidioschyzon_merolae	1
HCA4	Euglenozoa	1
HCA4	Firmicutes	1
HCA4	Gammaproteobacteria	1
HCA4	Metazoa	1
HCA4	Microsporidia	1
HCA4	Monosiga_brevicollis	1
HCA4	Mucoromycotina	1
HCA4	Naegleria_gruberi	1
HCA4	Pezizomycotina	1
HCA4	Saccharomyces_cerevisiae	1
HCA4	Saccharomycotina	1
HCA4	Stramenopiles	1
HCA4	Streptophyta	1
HCA4	Taphrinomycotina	1
HCA4	Thecamonas_trahens	1
HCR1	Amoebozoa	1
HCR1	Basidiomycota	1
HCR1	Chytridiomycota	1
HCR1	Metazoa	1
HCR1	Pezizomycotina	1
HCR1	Saccharomyces_cerevisiae	1
HCR1	Saccharomycotina	1
HCR1	Taphrinomycotina	1
HRR25	Basidiomycota	1
HRR25	Capsaspora_owczarzaki	1
HRR25	Chlorophyta	1
HRR25	Chytridiomycota	1
HRR25	Cyanidioschyzon_merolae	1
HRR25	Cyanobacteria	1
HRR25	Microsporidia	1
HRR25	Pezizomycotina	1
HRR25	Saccharomyces_cerevisiae	1
HRR25	Saccharomycotina	1
HRR25	Stramenopiles	1
HRR25	Taphrinomycotina	1
IMP3	Alveolata	1
IMP3	Amoebozoa	1
IMP3	Basidiomycota	1
IMP3	Capsaspora_owczarzaki	1
IMP3	Chlorophyta	1
IMP3	Chytridiomycota	1
IMP3	Cyanidioschyzon_merolae	1
IMP3	Emiliania_huxleyi	1
IMP3	Euglenozoa	1
IMP3	Metazoa	1
IMP3	Microsporidia	1
IMP3	Monosiga_brevicollis	1
IMP3	Mucoromycotina	1
IMP3	Naegleria_gruberi	1
IMP3	Pezizomycotina	1
IMP3	Saccharomyces_cerevisiae	1
IMP3	Saccharomycotina	1
IMP3	Stramenopiles	1
IMP3	Streptophyta	1
IMP3	Taphrinomycotina	1
IMP3	Thecamonas_trahens	1
IMP4	Alveolata	1
IMP4	Amoebozoa	1
IMP4	Basidiomycota	1
IMP4	Capsaspora_owczarzaki	1
IMP4	Chlorophyta	1
IMP4	Chytridiomycota	1
IMP4	Crenarchaeota	1
IMP4	Cyanidioschyzon_merolae	1
IMP4	Euglenozoa	1
IMP4	Euryarchaeota	1
IMP4	Korarchaeota	1
IMP4	Metazoa	1
IMP4	Microsporidia	1
IMP4	Monosiga_brevicollis	1
IMP4	Mucoromycotina	1
IMP4	Naegleria_gruberi	1
IMP4	Pezizomycotina	1
IMP4	Saccharomyces_cerevisiae	1
IMP4	Saccharomycotina	1
IMP4	Stramenopiles	1
IMP4	Streptophyta	1
IMP4	Taphrinomycotina	1
IMP4	Thecamonas_trahens	1
IPI1	Alveolata	1
IPI1	Amoebozoa	1
IPI1	Basidiomycota	1
IPI1	Chlorophyta	1
IPI1	Chytridiomycota	1
IPI1	Metazoa	1
IPI1	Monosiga_brevicollis	1
IPI1	Mucoromycotina	1
IPI1	Pezizomycotina	1
IPI1	Saccharomyces_cerevisiae	1
IPI1	Saccharomycotina	1
IPI1	Stramenopiles	1
IPI1	Streptophyta	1
IPI1	Taphrinomycotina	1
IPI1	Thecamonas_trahens	1
IPI3	Alveolata	1
IPI3	Amoebozoa	1
IPI3	Basidiomycota	1
IPI3	Capsaspora_owczarzaki	1
IPI3	Chlorophyta	1
IPI3	Chytridiomycota	1
IPI3	Metazoa	1
IPI3	Monosiga_brevicollis	1
IPI3	Mucoromycotina	1
IPI3	Naegleria_gruberi	1
IPI3	Pezizomycotina	1
IPI3	Saccharomyces_cerevisiae	1
IPI3	Saccharomycotina	1
IPI3	Stramenopiles	1
IPI3	Taphrinomycotina	1
JJJ1	Alveolata	1
JJJ1	Amoebozoa	1
JJJ1	Basidiomycota	1
JJJ1	Capsaspora_owczarzaki	1
JJJ1	Chlorophyta	1
JJJ1	Chytridiomycota	1
JJJ1	Cyanidioschyzon_merolae	1
JJJ1	Cyanobacteria	1
JJJ1	Euglenozoa	1
JJJ1	Euryarchaeota	1
JJJ1	Gammaproteobacteria	1
JJJ1	Metazoa	1
JJJ1	Microsporidia	1
JJJ1	Monosiga_brevicollis	1
JJJ1	Mucoromycotina	1
JJJ1	Pezizomycotina	1
JJJ1	Saccharomyces_cerevisiae	1
JJJ1	Saccharomycotina	1
JJJ1	Taphrinomycotina	1
JJJ1	Thecamonas_trahens	1
KEM1	Alveolata	1
KEM1	Basidiomycota	1
KEM1	Capsaspora_owczarzaki	1
KEM1	Chlorophyta	1
KEM1	Euglenozoa	1
KEM1	Metazoa	1
KEM1	Microsporidia	1
KEM1	Monosiga_brevicollis	1
KEM1	Mucoromycotina	1
KEM1	Naegleria_gruberi	1
KEM1	Pezizomycotina	1
KEM1	Saccharomyces_cerevisiae	1
KEM1	Saccharomycotina	1
KEM1	Stramenopiles	1
KEM1	Streptophyta	1
KEM1	Taphrinomycotina	1
KEM1	Thecamonas_trahens	1
KRE33	Alveolata	1
KRE33	Amoebozoa	1
KRE33	Basidiomycota	1
KRE33	Capsaspora_owczarzaki	1
KRE33	Chlorophyta	1
KRE33	Chytridiomycota	1
KRE33	Cyanidioschyzon_merolae	1
KRE33	Euglenozoa	1
KRE33	Euryarchaeota	1
KRE33	Gammaproteobacteria	1
KRE33	Korarchaeota	1
KRE33	Metazoa	1
KRE33	Microsporidia	1
KRE33	Monosiga_brevicollis	1
KRE33	Mucoromycotina	1
KRE33	Naegleria_gruberi	1
KRE33	Nanoarchaeota	1
KRE33	Pezizomycotina	1
KRE33	Saccharomyces_cerevisiae	1
KRE33	Saccharomycotina	1
KRE33	Stramenopiles	1
KRE33	Streptophyta	1
KRE33	Taphrinomycotina	1
KRE33	Thecamonas_trahens	1
KRI1	Alveolata	1
KRI1	Amoebozoa	1
KRI1	Basidiomycota	1
KRI1	Capsaspora_owczarzaki	1
KRI1	Chlorophyta	1
KRI1	Chytridiomycota	1
KRI1	Cyanidioschyzon_merolae	1
KRI1	Euglenozoa	1
KRI1	Metazoa	1
KRI1	Monosiga_brevicollis	1
KRI1	Mucoromycotina	1
KRI1	Pezizomycotina	1
KRI1	Saccharomyces_cerevisiae	1
KRI1	Saccharomycotina	1
KRI1	Stramenopiles	1
KRI1	Streptophyta	1
KRI1	Taphrinomycotina	1
KRI1	Thecamonas_trahens	1
KRR1	Alveolata	1
KRR1	Amoebozoa	1
KRR1	Basidiomycota	1
KRR1	Capsaspora_owczarzaki	1
KRR1	Chlorophyta	1
KRR1	Chytridiomycota	1
KRR1	Cyanidioschyzon_merolae	1
KRR1	Euglenozoa	1
KRR1	Euryarchaeota	1
KRR1	Metazoa	1
KRR1	Microsporidia	1
KRR1	Monosiga_brevicollis	1
KRR1	Mucoromycotina	1
KRR1	Naegleria_gruberi	1
KRR1	Pezizomycotina	1
KRR1	Saccharomyces_cerevisiae	1
KRR1	Saccharomycotina	1
KRR1	Stramenopiles	1
KRR1	Streptophyta	1
KRR1	Taphrinomycotina	1
KRR1	Thecamonas_trahens	1
LCP5	Amoebozoa	1
LCP5	Basidiomycota	1
LCP5	Chlorophyta	1
LCP5	Chytridiomycota	1
LCP5	Metazoa	1
LCP5	Mucoromycotina	1
LCP5	Pezizomycotina	1
LCP5	Saccharomyces_cerevisiae	1
LCP5	Saccharomycotina	1
LCP5	Stramenopiles	1
LCP5	Streptophyta	1
LCP5	Taphrinomycotina	1
LOC1	Alveolata	1
LOC1	Pezizomycotina	1
LOC1	Saccharomyces_cerevisiae	1
LOC1	Saccharomycotina	1
LOC1	Taphrinomycotina	1
LRP1	Alveolata	1
LRP1	Basidiomycota	1
LRP1	Capsaspora_owczarzaki	1
LRP1	Chytridiomycota	1
LRP1	Metazoa	1
LRP1	Monosiga_brevicollis	1
LRP1	Pezizomycotina	1
LRP1	Saccharomyces_cerevisiae	1
LRP1	Saccharomycotina	1
LRP1	Thecamonas_trahens	1
LSG1	Alveolata	1
LSG1	Amoebozoa	1
LSG1	Basidiomycota	1
LSG1	Betaproteobacteria	1
LSG1	Capsaspora_owczarzaki	1
LSG1	Chlorophyta	1
LSG1	Chytridiomycota	1
LSG1	Cyanidioschyzon_merolae	1
LSG1	Cyanobacteria	1
LSG1	Emiliania_huxleyi	1
LSG1	Euglenozoa	1
LSG1	Euryarchaeota	1
LSG1	Metazoa	1
LSG1	Microsporidia	1
LSG1	Monosiga_brevicollis	1
LSG1	Mucoromycotina	1
LSG1	Naegleria_gruberi	1
LSG1	Pezizomycotina	1
LSG1	Saccharomyces_cerevisiae	1
LSG1	Saccharomycotina	1
LSG1	Stramenopiles	1
LSG1	Streptophyta	1
LSG1	Taphrinomycotina	1
LSG1	Thecamonas_trahens	1
LTV1	Basidiomycota	1
LTV1	Capsaspora_owczarzaki	1
LTV1	Chlorophyta	1
LTV1	Chytridiomycota	1
LTV1	Emiliania_huxleyi	1
LTV1	Metazoa	1
LTV1	Monosiga_brevicollis	1
LTV1	Mucoromycotina	1
LTV1	Pezizomycotina	1
LTV1	Saccharomyces_cerevisiae	1
LTV1	Saccharomycotina	1
LTV1	Stramenopiles	1
LTV1	Taphrinomycotina	1
MAK11	Alveolata	1
MAK11	Amoebozoa	1
MAK11	Basidiomycota	1
MAK11	Capsaspora_owczarzaki	1
MAK11	Chlorophyta	1
MAK11	Chytridiomycota	1
MAK11	Emiliania_huxleyi	1
MAK11	Euglenozoa	1
MAK11	Metazoa	1
MAK11	Monosiga_brevicollis	1
MAK11	Mucoromycotina	1
MAK11	Naegleria_gruberi	1
MAK11	Pezizomycotina	1
MAK11	Saccharomyces_cerevisiae	1
MAK11	Saccharomycotina	1
MAK11	Stramenopiles	1
MAK11	Streptophyta	1
MAK11	Taphrinomycotina	1
MAK11	Thecamonas_trahens	1
MAK16	Alveolata	1
MAK16	Amoebozoa	1
MAK16	Basidiomycota	1
MAK16	Capsaspora_owczarzaki	1
MAK16	Chlorophyta	1
MAK16	Chytridiomycota	1
MAK16	Cyanidioschyzon_merolae	1
MAK16	Emiliania_huxleyi	1
MAK16	Euglenozoa	1
MAK16	Metazoa	1
MAK16	Microsporidia	1
MAK16	Monosiga_brevicollis	1
MAK16	Mucoromycotina	1
MAK16	Naegleria_gruberi	1
MAK16	Pezizomycotina	1
MAK16	Saccharomyces_cerevisiae	1
MAK16	Saccharomycotina	1
MAK16	Stramenopiles	1
MAK16	Taphrinomycotina	1
MAK16	Thecamonas_trahens	1
MAK21	Alveolata	1
MAK21	Amoebozoa	1
MAK21	Basidiomycota	1
MAK21	Capsaspora_owczarzaki	1
MAK21	Chlorophyta	1
MAK21	Chytridiomycota	1
MAK21	Cyanidioschyzon_merolae	1
MAK21	Euglenozoa	1
MAK21	Metazoa	1
MAK21	Monosiga_brevicollis	1
MAK21	Mucoromycotina	1
MAK21	Naegleria_gruberi	1
MAK21	Pezizomycotina	1
MAK21	Saccharomyces_cerevisiae	1
MAK21	Saccharomycotina	1
MAK21	Stramenopiles	1
MAK21	Streptophyta	1
MAK21	Taphrinomycotina	1
MAK21	Thecamonas_trahens	1
MAK5	Alveolata	1
MAK5	Amoebozoa	1
MAK5	Basidiomycota	1
MAK5	Capsaspora_owczarzaki	1
MAK5	Chlorophyta	1
MAK5	Chytridiomycota	1
MAK5	Euglenozoa	1
MAK5	Firmicutes	1
MAK5	Metazoa	1
MAK5	Monosiga_brevicollis	1
MAK5	Mucoromycotina	1
MAK5	Naegleria_gruberi	1
MAK5	Pezizomycotina	1
MAK5	Saccharomyces_cerevisiae	1
MAK5	Saccharomycotina	1
MAK5	Stramenopiles	1
MAK5	Streptophyta	1
MAK5	Taphrinomycotina	1
MAK5	Thecamonas_trahens	1
MDN1	Alveolata	1
MDN1	Amoebozoa	1
MDN1	Basidiomycota	1
MDN1	Capsaspora_owczarzaki	1
MDN1	Chlorophyta	1
MDN1	Chytridiomycota	1
MDN1	Crenarchaeota	1
MDN1	Cyanidioschyzon_merolae	1
MDN1	Cyanobacteria	1
MDN1	Deltaproteobacteria	1
MDN1	Euglenozoa	1
MDN1	Gammaproteobacteria	1
MDN1	Korarchaeota	1
MDN1	Metazoa	1
MDN1	Microsporidia	1
MDN1	Monosiga_brevicollis	1
MDN1	Mucoromycotina	1
MDN1	Naegleria_gruberi	1
MDN1	Pezizomycotina	1
MDN1	Saccharomyces_cerevisiae	1
MDN1	Saccharomycotina	1
MDN1	Stramenopiles	1
MDN1	Streptophyta	1
MDN1	Taphrinomycotina	1
MDN1	Thecamonas_trahens	1
MEX67	Amoebozoa	1
MEX67	Basidiomycota	1
MEX67	Chytridiomycota	1
MEX67	Monosiga_brevicollis	1
MEX67	Naegleria_gruberi	1
MEX67	Pezizomycotina	1
MEX67	Saccharomyces_cerevisiae	1
MEX67	Saccharomycotina	1
MEX67	Taphrinomycotina	1
MEX67	Thecamonas_trahens	1
MLP1	Alveolata	1
MLP1	Amoebozoa	1
MLP1	Basidiomycota	1
MLP1	Capsaspora_owczarzaki	1
MLP1	Chlorophyta	1
MLP1	Euryarchaeota	1
MLP1	Gammaproteobacteria	1
MLP1	Metazoa	1
MLP1	Naegleria_gruberi	1
MLP1	Pezizomycotina	1
MLP1	Saccharomyces_cerevisiae	1
MLP1	Saccharomycotina	1
MLP1	Stramenopiles	1
MLP1	Streptophyta	1
MLP1	Taphrinomycotina	1
MLP1	Thecamonas_trahens	1
MLP2	Chlorophyta	1
MLP2	Cyanobacteria	1
MLP2	Saccharomyces_cerevisiae	1
MLP2	Saccharomycotina	1
MPP10	Alveolata	1
MPP10	Amoebozoa	1
MPP10	Basidiomycota	1
MPP10	Capsaspora_owczarzaki	1
MPP10	Chlorophyta	1
MPP10	Chytridiomycota	1
MPP10	Cyanidioschyzon_merolae	1
MPP10	Euglenozoa	1
MPP10	Metazoa	1
MPP10	Microsporidia	1
MPP10	Monosiga_brevicollis	1
MPP10	Mucoromycotina	1
MPP10	Naegleria_gruberi	1
MPP10	Pezizomycotina	1
[truncated: 2,880 more rows]

## Sheet: SupplTab5
Supplementaty Table 5. Phylogenetic profile of 255 yeast ribosome biogenesis factors
Color code Taxon-Gene Matrix																																									Abbreviations:
	ortholog present																																								LUCA	Last universal common ancestor		DICDI	Dictyostelium discoideum
	orthologous Pfam domain present																																								LECA	Last eukaryotic common ancestor		DICPU	Dictyostelium purpureum
	candidate with orthologous Pfam domain achieving curation level 3 or 4																																								ACAMA	Acaryochloris marina		NAEGR	Naegleria gruberi
																																									ARATH	Arabidopsis thaliana		POLPA	Polysphondylium pallidum
Color code Curation																																									CYAAT	Cyanothece sp.		SELMO	Selaginella moellendorffii
	Curation Level 1 (trust)
	Curation Level 2 (possible)
	Curation Level 3 (questionable)
	Curation Level 4 (not trust)
*Yeast has only a non-significant hit to this domain
		Saccharomyces_cerevisiae	Saccharomycotina	Pezizomycotina	Taphrinomycotina	Basidiomycota	Mucoromycotina	Chytridiomycota	Microsporidia	Metazoa	Monosiga_brevicollis	Capsaspora_owczarzaki	Thecamonas_trahens	Amoebozoa	Euglenozoa	Naegleria_gruberi	Streptophyta	Cholorphyta	Cyanidioschyzon_merolae	stramenopiles	Alveolata	Emiliania_huxleyi_CCMP1516	Euryarchaeota	Nanoarchaeota	Korarchaeota	Crenarchaeota	Thaumarchaeota	Deinococci	Firmicutes	Cyanobacteria	Actinobacteria	Chlamydiae	Bacteroidetes	Epsilonproteobacteria	Deltaproteobacteria	Alphaproteobacteria	Betaproteobacteria	Gammaproteobacteria		Minimal age (orthology)	Minimal age (orthology + domain content	Minimal age estimate (manual curation)
AFG2	AAA																																							LUCA	LUCA	LECA			1	1
AIR1	zf-CCHC																																							LECA	LECA	LECA
AIR2	zf-CCHC																																							LECA	LECA	LECA	Streptophyta
ALB1	Alb1																																							LUCA	Ascomycota	Ascomycota
ARB1	ABC_tran																																							LUCA	LUCA	LUCA
	ABC_tran_2
ARX1	Peptidase_M24																																							Archaea	Archaea	LECA			1	1
ASC1	WD40																																							LUCA	LUCA	LECA			1	1
BFR2	AATF-Che1																																							LECA	LECA	LECA
	TRAUB
BMS1	AARP2CN																																							LUCA	LUCA	LECA			1	1
	DUF663
	GTP_EFTU
	MobB
BRX1	Brix																																							LECA	LECA	LECA
BUD20	zf-C2H2_jaz																																							LECA	LECA	LECA
BUD21	U3_snoRNA_assoc																																							Opisthokonta	Ascomycota	Ascomycota
BUD23	Methyltransf_11																																							LUCA	LUCA	LECA	NAEGR		1	1
	WBS_methylT
CBF5	DKCLD																																							LUCA	LUCA	LUCA
	PUA
	TruB_N
CDC14	DSPc																																							LUCA	LUCA	LECA			1	1
CFD1	ArsA_ATPase																																							LUCA	LUCA	LUCA (NBP35)
	ParA
CGR1	Cgr1																																							LECA	LECA	LECA	DICDI	Bikonta
CIA1	WD40																																							LUCA	LUCA	LECA			1	1
CIC1	Ribosomal_L1																																							LECA	LECA	LECA
CMS1	noPfam																																							Opisthokonta	Opisthokonta	Fungi	Non-Fungi		1
CSL4	EXOSC1																																							Archaea	Archaea	Archaea
DBP10	DBP10CT																																							LUCA	LUCA	LECA	NAEGR		1	1
	DEAD
	Helicase_C
DBP2	DEAD																																							LUCA	LUCA	LECA	NAEGR		1	1
	Helicase_C
DBP3	DEAD																																							LUCA	LUCA	LECA	ARATH		1	1
	Helicase_C
DBP5	DEAD																																							LUCA	LUCA	LECA	NAEGR		1	1
	Helicase_C
DBP6	DEAD																																							LUCA	LUCA	LECA	NAEGR		1	1
	Helicase_C
DBP7	DEAD																																							LECA	LECA	LECA	NAEGR		1
	DUF4217
	Helicase_C																																										NAEGR
DBP8	DEAD																																							LUCA	LUCA	LECA			1	1
	Helicase_C																																										ARATH
DBP9	DEAD																																							LUCA	LUCA	LECA			1	1
	Helicase_C																																										NAEGR
DED1	DEAD																																							LUCA	LUCA	LECA			1	1
	Helicase_C
DHR2	DEAD																																							LUCA	LUCA	LECA			1	1
	HA2
	Helicase_C
	OB_NTP_bind
DIM1	RrnaAD																																							LUCA	LUCA	LUCA
DIP2	Utp12																																							LUCA	LUCA	LECA			1	1
	WD40
DIS3	PIN_4																																							LUCA	LUCA	LUCA
	RNB
DRS1	DEAD																																							LUCA	LUCA	LUCA
	Helicase_C
DRS2	E1-E2_ATPase																																							Archaea	LECA	LECA
	HAD
EBP2	Ebp2																																							LECA	LECA	LECA
ECM16	DEAD																																							LUCA	LECA	LECA
	HA2
	Helicase_C
	OB_NTP_bind
ECM1	Alb1																																							Ascomycota	Ascomycota	Ascomycota
EFG1	DUF2361																																							LECA	LECA	LECA
EMG1	EMG1																																							Archaea	Archaea	Archaea
ENP1	Bystin																																							LECA	LECA	LECA
ENP2	NUC153																																							LECA	LECA	LECA
ERB1	BOP1NT																																							LECA	LECA	LECA
	WD40
ERP2	EMP24_GP25L																																							LECA	LECA	LECA
ESF1	NUC153																																							LECA	LECA	LECA
ESF2	RRM_1*																																							LECA	LECA	LECA
FAF1	noPfam																																							LECA	Fungi	Fungi	Stramenopiles
FAL1	DEAD																																							LUCA	LUCA	LECA			1	1
	Helicase_C
FAP7	AAA_18																																							LUCA	Archaea	Archaea
FCF1	Fcf1																																							Archaea	Archaea	Archaea
FCF2	Fcf2																																							LECA	LECA	LECA
FHL1	FHA																																							LUCA	LUCA	Opisthokonta	Amoeboza	ARATH	Alveolata/Stramenopiles
	Fork_head																																										APIME		1
FPR3	FKBP_C																																							LUCA	LUCA	LUCA
FPR4	FKBP_C																																							LUCA	LUCA	LUCA
FYV7	rRNA_processing																																							LECA	LECA	LECA
GAR1	Gar1																																							Archaea	Archaea	Archaea (only one seq!)
GRC3	Clp1																																							Archaea	Archaea	LECA			1	1
HAS1	DEAD																																							LUCA	LUCA	LECA			1	1
	DUF4217
	Helicase_C
HCA4	DEAD																																							LUCA	LUCA	LECA			1	1
	DUF4217
	Helicase_C
HCR1	eIF3_subunit																																							Unikonta	Unikonta	Unikonta	DICDI
HRR25	Pkinase																																							LUCA	LUCA	LECA			1	1
IMP3	Ribosomal_S4																																							LECA	LECA	LECA
	S4
IMP4	Brix																																							Archaea	Archaea	Archaea
IPI1	Ipi1_N																																							LECA	LECA	LECA
IPI3	WD40																																							LECA	LECA	LECA
JJJ1	DnaJ																																							LUCA	LUCA	LECA			1	1
	zf-C2H2_2
	zf-C2H2_jaz
KEM1	XRN_N																																							LECA	LECA	LECA
KRE33	DUF1726																																							LUCA	LUCA	LUCA(?)
	GNAT_acetyltr_2
	Helicase_RecD
	tRNA_bind_2
KRI1	Kri1																																							LECA	LECA	LECA
	Kri1_C
KRR1	KH_1*																																							Archaea	Archaea	LECA			1	1
LCP5	Sas10_Utp3																																							LECA	LECA	LECA
LOC1	noPfam																																							LECA	LECA	Ascomycota	PLAFA
LRP1	Sas10_Utp3																																							LECA	LECA	LECA	Alveolata
LSG1	MMR_HSR1																																							LUCA	LUCA	LECA			1	1
LTV1	LTV																																							LECA	LECA	Opisthokonta	Chlorophyta	Stramenopiles	EMIHU
MAK11	WD40																																							LECA	LECA	LECA			1
MAK16	Mak16																																							LECA	LECA	LECA
	Ribosomal_L28e
MAK21	CBF																																							LECA	LECA	LECA
MAK5	DEAD																																							LUCA	LUCA	LECA			1	1
	Helicase_C
MDN1	AAA_5																																							LUCA	LUCA	LECA			1	1
MEX67	TAP_C																																							LECA	LECA	LECA	NAEGR
MLP1	TPR_MLP1_2																																							LUCA	LUCA	LECA			1	1
MLP2	TPR_MLP1_2																																							LUCA	LUCA	Saccharomycotina			1	1
MPP10	Mpp10																																							LECA	LECA	LECA
MPP6	noPfam																																							LECA	LECA	Saccharomycotina
MRD1	RRM_1																																							LECA	LECA	LECA
	RRM_6
MRT4	Ribosomal_L10																																							LECA	LECA	LECA
MSN5	noPfam																																							LECA	LECA	LECA
MTR2	Mtr2																																							Saccharomycotina	Saccharomycotina	Saccharomycotina
MTR3	RNase_PH																																							Unikonta	Unikonta	Unikonta	POLPA
MTR4	DEAD																																							LUCA	LUCA	LUCA
	DSHCT
	Helicase_C
	rRNA_proc-arch
NAF1	Gar1																																							LECA	LECA	LECA
NAN1	WD40																																							LECA	LECA	LECA
NAP1	NAP																																							LECA	LECA	LECA
NAR1	Fe_hyd_lg_C																																							LUCA	LUCA	LUCA
NBP35	ParA																																							LUCA	LUCA	LUCA (CFD1)
NET1	Cytokin_check_N																																							Saccharomycotina	Saccharomycotina	Saccharomycotina
NGL2	Exo_endo_phos																																							LECA	LECA	LECA
NHP2	Ribosomal_L7Ae																																							LUCA	LUCA	LUCA
NIP7	UPF0113																																							LUCA	Archaea	Archaea
NMD3	NMD3																																							Archaea	Archaea	Archaea
NOB1	NOB1_Zn_bind																																							Archaea	Archaea	Archaea
NOC2	Noc2																																							LECA	LECA	LECA
NOC3	CBF																																							LECA	LECA	LECA
	NOC3p
NOC4	CBF																																							LECA	LECA	LECA
NOG1	NOG1																																							LUCA	Archaea	Archaea
	NOGCT
NOG2	MMR_HSR1																																							LUCA	LUCA	Archaea			1
	NGP1NT
NOP10	Nop10p																																							Archaea	Archaea	Archaea
NOP12	RRM_1																																							LECA	LECA	LECA
NOP13	RRM_1																																							LECA	LECA	LECA
	RRM_6
NOP14	Nop14																																							LECA	LECA	LECA
NOP15	RRM_1																																							LECA	LECA	LECA
NOP16	Nop16																																							LECA	LECA	LECA
NOP1	Fibrillarin																																							LUCA	LUCA	Archaea			1
NOP2	Nol1_Nop2_Fmu																																							LICA	LUCA	LUCA
NOP4	RRM_1																																							LECA	LECA	LECA
	RRM_6
NOP53	Nop53																																							LECA	LECA	LECA
NOP58	Nop																																							Archaea	Archaea	Archaea
	NOP5NT
	NOSIC
NOP6	RRM_1*																																							LECA	LECA	Unikonta	stramenopiles	Alveolata	1
NOP7	BRCT																																							LECA	LECA	LECA
	Pescadillo_N
NOP8	RRM_5																																							LECA	LECA	LECA
NOP9	PUF																																							LECA	LECA	LECA
NPL3	RRM_1																																							LECA	LECA	LECA
NSA1	noPfam																																							LECA	LECA	LECA
NSA2	Ribosomal_S8e																																							Archaea	Archaea	LECA			1	1
NSR1	RRM_1																																							LUCA	LUCA	LECA			1	1
NUG1	GN3L_Grn1																																							LUCA	LUCA	LECA			1	1
	MMR_HSR1
PAP2	NTP_transf_2																																							LUCA	LUCA	LECA			1	1
	PAP_assoc
PIH1	PIH1																																							LECA	LECA	LECA
PNO1	KH_1*																																							Archaea	Archaea	Archaea
POP1	POP1																																							LECA	LECA	LECA
	POPLD
POP3	RNase_P_pop3																																							Fungi	Fungi	Fungi
POP4	UPF0086																																							Archaea	Archaea	Archaea
POP5	RNase_P_Rpp14																																							Archaea	Archaea	Archaea
POP6	Alba																																							Pezizomycotina	Saccharomycotina	Saccharomycotina
POP7	Rpp20																																							Opisthokonta	Opisthokonta	Opisthokonta	Metazoa
POP8	noPfam																																							Fungi	Fungi	Fungi
PRP43	DEAD																																							LUCA	LUCA	LECA			1	1
	HA2
	Helicase_C
	OB_NTP_bind
PTC3	PP2C																																							LECA	LECA	LECA
PUF6	CPL																																							LECA	LECA	LECA
PWP1	WD40																																							LECA	LECA	LECA
PWP2	Utp12																																							LUCA	LUCA	LECA			1
	WD40
PXR1	G-patch																																							LECA	LECA	LECA
RAI1	RAI1																																							LECA	LECA	LECA
RAT1	XRN_N																																							LUCA	LECA	LECA
RCL1	RTC																																							LUCA	LUCA	LUCA
RCL1	RTC_insert
REG1	DUF1752																																							LECA	LECA	Fungi	CYAME		1
REH1	zf-C2H2_2																																							LECA	LECA	LECA
REI1	zf-C2H2_2																																							LECA	LECA	LECA
REX2	RNase_T																																							LUCA	LUCA	LUCA
REX4	RNase_T																																							LUCA	LUCA	LECA			1	1
RIA1	EFG_C																																							LECA	LECA	LECA
	GTP_EFTU
	GTP_EFTU_D2
RIO1	RIO1																																							LUCA	LUCA	LUCA
RIO2	RIO1																																							LUCA	LUCA	LUCA
	Rio2_N
RIX1	RIX1																																							Fungi	Fungi	Fungi
RIX7	AAA																																							LUCA	LUCA	Archaea	PYRHO as only ortholog		1
RLI1	ABC_tran																																							LUCA	LUCA	Archaea			1
	Fer4
	RLI
RLP24	Ribosomal_L24e																																							Archaea	Archaea	Archaea
RLP7	Ribosomal_L30																																							Archaea	Archaea	Saccharomycotina	non-fungi		1
RMP1	noPfam																																							LECA	LECA	Dikarya	nonFungi		1
RNA1	LRR_6																																							LECA	LECA	LECA
RNH70	RNase_T																																							LUCA	LUCA	LECA	NAEGR		1
RNT1	dsrm																																							LUCA	LUCA	LUCA
	Ribonuclease_3
ROK1	DEAD																																							LUCA	LUCA	LECA
	Helicase_C
RPF1	Brix																																							LECA	LECA	LECA
RPF2	Brix																																							LECA	LECA	LECA
RPP1	RNase_P_p30																																							LECA	LECA	LECA
RRB1	CAF1C_H4-bd																																							LECA	LECA	LECA
	WD40
RRP12	NUC173																																							LECA	LECA	LECA
RRP14	SURF6																																							LECA	LECA	LECA
RRP15	Rrp15p																																							LECA	LECA	LECA
RRP17	Nop25																																							LECA	LECA	LECA
RRP1	Nop52																																							LECA	LECA	LECA
RRP3	CRF1																																							Saccharomycotina	Saccharomycotina	Saccharomycotina
RRP40	noPfam																																							Archaea	Archaea	LECA			1
RRP42	RNase_PH																																							LECA	LECA	LECA
RRP43	RNase_PH																																							LUCA	LECA	Ascomycota	EIMTE, ZEAMA		1
RRP45	RNase_PH																																							Archaea	Archaea	Archaea
	RNase_PH_C
RRP46	RNase_PH																																							LECA	LECA	LECA
	RNase_PH_C
RRP4	ECR1_N																																							Archaea	Archaea	LECA			1
RRP5	S1																																							LUCA	LUCA	LUCA
RRP6	DNA_pol_A_exo1																																							LUCA	LUCA	LUCA
	HRDC
	PMC2NT
RRP7	RRP7																																							LECA	LECA	LECA
RRP8	Methyltransf_8																																							LUCA	LUCA	LECA			1
RRP9	WD40																																							LECA	LECA	LECA
RRS1	RRS1																																							LUCA	LECA	LECA
RSA1	NUFIP1																																							LECA	LECA	Dikarya	Non-fungi		1
RSA3	noPfam																																							LECA	LECA	Fungi	Non-fungi	Mucoromycotina	1
RSA4	NLE																																							LUCA	LUCA	LUCA
	WD40
RSP5	C2																																							LECA	LECA	LECA
	HECT
	WW
SAS10	Sas10_Utp3																																							LECA	LECA	LECA
	Sas10_Utp3_C
SCP160	KH_1																																							Archaea	Archaea	LECA			1
SDA1	NUC130_3NT																																							LUCA	IE04Muc6	LECA
	SDA1
SDO1	SBDS																																							Archaea	Archaea	Archaea
	SBDS_C
SEN1	AAA_11																																							LUCA	LUCA	LECA			1	1
	AAA_12
	SEN1_N
SHQ1	SHQ1																																							LECA	LECA	LECA
SIK1	Nop																																							Archaea	Archaea	Archaea
	NOP5NT
	NOSIC
SIR2	DUF592																																							LUCA	LUCA	LECA	NAEGR	SIR2 family in yeast (5 genes) presumably due to gene duplication in fungi; thus, ortholog but not FE	1	1
	SIR2																																											metazoa same picture
SKI6	RNase_PH																																							LUCA	LUCA	LUCA
	RNase_PH_C
SLX9	noPfam																																							LECA	LECA	Saccharomycotina	Non-Fungi	non-Saccharomycotina	1
SMT3	Rad60-SLD																																							LECA	LECA	LECA
SNM1	Rpr2																																							Archaea	Archaea	Fungi	DICPU		1
SNU13	Ribosomal_L7Ae																																							LUCA	LUCA	LUCA
SOF1	Sof1																																							LUCA	LUCA	LECA			1	1
	WD40
SPB1	DUF3381																																							LUCA	LUCA	LECA			1	1
	FtsJ
	Spb1_C
SPB4	DEAD																																							LUCA	LUCA	LECA			1	1
	DUF4217
	Helicase_C
SPP382	G-patch																																							LECA	LECA	LECA
SQS1	G-patch																																							LECA	LECA	LECA
SQT1	WD40																																							LECA	LECA	Opithokonta	Bikonts		1
SRD1	GATA																																							Unikonta	Unikonta	Dikarya	Amoebozoa		1
SRM1	RCC1																																							LUCA	LUCA	LECA			1
	RCC1_2
SRP1	Arm																																							LUCA	LUCA	LECA			1	1
	IBB
SSF1	Brix																																							LECA	LECA	LECA
SSF2	Brix																																							LECA	LECA	LECA
SWT1	PIN_4																																							LUCA	LUCA	LECA	CYAAT, ACAMA		1	1
TIF6	eIF-6																																							Archaea	Archaea	Archaea
TLR1	DUF947																																							LECA	LECA	LECA
TMA16	DUF2962																																							Unikonta	Unikonta	Unikonta	Amoebozoa
TMA23	noPfam																																							LECA	LECA	Opisthokonta			1
TRF5	NTP_transf_2																																							LUCA	LUCA	LECA			1	1
	PAP_assoc
TSR1	AARP2CN																																							LECA	LECA	LECA
	DUF663
TSR2	WGG																																							LECA	LECA	LECA
UBA2	ThiF																																							LUCA	LUCA	LECA			1	1
	UBACT
	UBA_e1_thiolCys
UBC9	UQ_con																																							LECA	LECA	LECA
ULP1	Peptidase_C48																																							LUCA	LUCA	LECA			1	1
URB1	Npa1																																							LECA	LECA	LECA
URB2	Urb2																																							LECA	LECA	LECA	stramenopiles
UTP10	BP28CT																																							LECA	LECA	LECA
	U3snoRNP10
UTP11	Utp11																																							LECA	LECA	LECA
UTP13	Utp13																																							LUCA	LUCA	LECA			1	1
	WD40
UTP14	Utp14																																							LECA	LECA	LECA
UTP15	UTP15_C																																							LECA	LECA	LECA
	WD40
UTP18	WD40																																							LECA	LECA	LECA
UTP20	DRIM																																							LECA	LECA	LECA
UTP21	Utp21																																							LUCA	LUCA	LECA			1	1
	WD40
UTP22	Nrap																																							LECA	LECA	LECA
UTP23	Fcf1																																							LECA	LECA	LECA
UTP25	DUF1253																																							LECA	LECA	LECA
UTP30	Ribosomal_L1																																							LECA	LECA	LECA
UTP4	WD40																																							LECA	LECA	LECA
UTP5	Utp12																																							LECA	LECA	LECA
UTP6	U3_assoc_6																																							LECA	LECA	LECA
UTP7	BING4CT																																							LECA	LECA	LECA
	WD40
UTP8	Utp8																																							Saccharomycotina	Saccharomycotina	Saccharomycotina
UTP9	noPfam																																							Saccharomycotina	Saccharomycotina	Saccharomycotina
YAR1	Ank_2																																							LUCA	LUCA	LECA			1	1
YGR251W	DUF2702																																							Saccharomycotina	Saccharomycotina	Saccharomycotina
YGR283C	Methyltrn_RNA_3																																							Archaea	Archaea	Archaea
YIL096C	DUF2431																																							LECA	LECA	LECA
YIL151C	PIN_4																																							LECA	Dikarya	Dikarya	SELMO
YME2	RNA12																																							LUCA	LUCA	Unikonta	DICDI		1	1
	RRM_1
YMR310C	Methyltrn_RNA_3																																							Archaea	Archaea	Archaea
YTM1	NLE																																							LECA	LECA	LECA
	WD40
YVH1	DSPc																																							LUCA	LUCA	LECA			1	1
*Yeast has only a non-significant hit to this domain																																													77	50
**Neither the yeast protein nor one of its orthologs has a detecable Pfam domain
*** Yeast MSN5 contains no domain, all other orthologs share the Xpo1 Pfam domain

## Sheet: SupplTab6
Supplementary Table 6. Curation of archaean and bacterial RBF candidates
Curation color code: dark-green - level-1; light green - level2; yellow - level3; red - level-4
For each RBF - supertaxon combination we proved the number of species with a detected ortholog in the corresponding cell
	Crenarchaeota	Euryarchaeota	Korarchaeota	Thaumarchaeota	Nanoarchaeota	Alphaproteobacteria	Betaproteobacteria	Gammaproteobacteria	Deltaproteobacteria	Epsilonproteobacteria	Cyanobacteria	Chlamydiae	Firmicutes	Actinobacteria	Deinococci	Bacteroidetes
AFG2		4				1	2	1	1		11
ALB1								1
ARB1	6	6	1			3	6	10	5	2	13		2	2	1
ARX1				1
ASC1				1						1	3
BMS1	2							1						1
BUD23	4	5	1	1		1	2	3	4	1	7	1	2	1
CBF5	7	13	1	4	1	2		4	4		5	1	2	2
CDC14	2	2	1	4				3	1		6
CFD1	6	13	1	4		5	6	10	5	3	15		3	2	2	1
CIA1											2
CSL4	2	3		1
DBP10														1
DBP2	1	3	1	3		4	6	7	3	2	4		1	2	1	1
DBP3	2	4	1			3	2	4	2	2	7	1		1	1
DBP5	1	5				2	6	9	4		7	2			2
DBP6																1
DBP8	1	3		3				1	1		4		1
DBP9							2	2
DED1	3		1			3	2	7	2	3	1		1	1	1
DHR2						1		1	2	1
DIM1	7	13	1	4		5	6	11	5	3	15	2	3	2	2	2
DIP2	1	1							1		1
DIS3		2				4	6	11	4	3	14	2	1	1	2	1
DRS1	1	1						3	1		11		1
DRS2		1
ECM16								1
EMG1	7	7	1	4
FAL1	2	4	1			3		3	2		1		2	1		1
FAP7	7	12	1	4	1					1
FCF1		8		1
FHL1											1
FPR3		2					1	1		2					1
FPR4		2						2	1
GAR1	1	1
GRC3	4	1
HAS1								1	1				1
HCA4	1							1				1	1
HRR25											1
IMP4	6	2	1
JJJ1		1		1				1			6
KRE33	7	6	1		1			6
KRR1		8
LSG1		1					1	1			5
MAK5													1
MDN1	3	6	1	4		3	5	8	5	2	13		2	2	2
MLP1	2	1						2			4
MLP2											2
MTR4		2					1	1	2		14		1
NAR1									2				3
NBP35	4	11			1	1	3	4	3	1	8		2	1	2
NHP2		4		1					1				1
NIP7		1		1					1
NMD3	1	4
NOB1	4	12		3
NOG1	7	13	1		1			1	1
NOG2	5	5	1		1	1	3	1	1		4		2
NOP1	7	13	1	3	1				2	1
NOP10	7	11		2	1
NOP2	7	7	1	2	1	4	6	10	5	1	14	2	2	2	1
NOP58	3	10		4
NSA2	2			1
NSR1							1	1	4		10		1			1
NUG1	1	2					3	1	1	1	10		1
PAP2	4	1		1						1
PNO1	5	5	1	3	1
POP4		4
POP5		7
PRP43						4	2		2					2	1
PWP2						1			1		4
RAT1								1
RCL1	7	10	1	4				2	1		2
REX2							6	11	2	1	1	2	1	1	1
REX4		1				1	2			1
RIO1	7	13	1	3	1		2	3
RIO2	7	10			1				1
RIX7		3	1	2		2		4	4		7
RLI1	7	13	1	4	1	5	6	11	5	3	11		3	2	1	1
RLP24	7	13	1	4	1
RLP7		2
RNH70									1
RNT1						5	6	11	5	3	14	2	2	1		1
ROK1							1	2	1		4		1
RRP4	7	9	1	2
RRP40				2
RRP42	1
RRP43															1
RRP45	7	9	1	4	1
RRP5		3				3	6	11	5	3	15	2	3	2	2	2
RRP6						5		7	4		14		1	2	1
RRP8		1									1
RRS1											1
RSA4	1	1					1		2		8
SCP160		7		1	1
SDA1											1
SDO1	7	13	1	4	1
SEN1						1	2	2	1
SIK1	5	5	1		1
SIR2						1		1	1	1	1
SKI6	7	9	1	4	1	4	6	9	3		11		2	2	1	2
SNM1	1
SNU13	7	9	1	3	1								1
SOF1									1	1	1
SPB1		5		1			1	1
SPB4											1
SRM1							1	1	3				1	1	1
SRP1								1			3
SWT1								1	1		2
TIF6	7	13	1	3	1
TRF5	2	3		1				1		1
UBA2	1			1	1					1	1
ULP1												2
UTP13											1
UTP21								2		1
YAR1								2
YGR238C	1			1
YME2							1
YMR310C	2	7		4
YVH1	1	1		1				1	1
FACT URLs
AFG2-BUD23	http://fact.cibiv.univie.ac.at/searchResult.php?secid=0&main=1376633900
BUD23-CFD1	http://fact.cibiv.univie.ac.at/searchResult.php?secid=0&main=1376634523
CFD1-DBP2	http://fact.cibiv.univie.ac.at/searchResult.php?secid=0&main=1376634636
DBP2-DED1	http://fact.cibiv.univie.ac.at/searchResult.php?secid=0&main=1376634869
DED1-DIM1	http://fact.cibiv.univie.ac.at/searchResult.php?secid=0&main=1376635224
DIM1-EMG1	http://fact.cibiv.univie.ac.at/searchResult.php?secid=0&main=1376635837
EMG1-JJJ1	http://fact.cibiv.univie.ac.at/searchResult.php?secid=0&main=1376636387
JJJ1-MLP1	http://fact.cibiv.univie.ac.at/searchResult.php?secid=0&main=1376645993
MLP1-NOB1	http://fact.cibiv.univie.ac.at/searchResult.php?secid=0&main=1376748026
NOB1-NOP1	http://fact.cibiv.univie.ac.at/searchResult.php?secid=0&main=1376748164
NOP1-NSR1	http://fact.cibiv.univie.ac.at/searchResult.php?secid=0&main=1376748466
NSR1-RCL1	http://fact.cibiv.univie.ac.at/searchResult.php?secid=0&main=1376748608
RCL1-RIX7	http://fact.cibiv.univie.ac.at/searchResult.php?secid=0&main=1376748720
RIX7-RLP24	http://fact.cibiv.univie.ac.at/searchResult.php?secid=0&main=1376750354
RLP24-RRP4	http://fact.cibiv.univie.ac.at/searchResult.php?secid=0&main=1376758156
RRP4-RRP6	http://fact.cibiv.univie.ac.at/searchResult.php?secid=0&main=1376759802
RRP6-SKI6	http://fact.cibiv.univie.ac.at/searchResult.php?secid=0&main=1376812519
SKI6-TIF6	http://fact.cibiv.univie.ac.at/searchResult.php?secid=0&main=1376812980
TIF6-YVH1	http://fact.cibiv.univie.ac.at/searchResult.php?secid=0&main=1376813770

## Sheet: SupplTab7
Supplementaty Table 7. Evaluating the curation of E. coli RBF candidates
	Yeast		E.coli
	Name	aa	Name	aa	curation level	E.coli Id	Feature evaluation (FACT)	Blast evaluation
1	ARB1	610	YbhF	578	1	AAC73907.1	RBH FACT/Blast	very good blast hit (1e-71)
2	BUD23	275	BioC	251	4	AAC73864.1	lower ranking FACT hit.	multiple weak blast hits (1e-4) with similar scores.	Featurewise fits better to YOL096C, which is also the 2nd best Blast hit (score 36.6 vs. 40 for the best hit). Desc: O-methyltransferase, catalyzes two different O-methylation steps in ubiquinone (Coenzyme Q) biosynthesis; component of a mitochondrial ubiquinone-synthesizing complex; phosphoprotein (1, 2, 3)
3	CDC14	551	YnbD	430	4	AAC74493.1	lower ranking FACT Hit, Yeast lacks the TM regions. The best Fact hit 'YBR276C' is the 2nd best blast hit and is a membran bound phosphatase like the E.coli protein.	multiple weak blast hits (1e-4) with similar scores.
4	CFD1	293	ApbC	369	1	AAC75174	RBH FACT/Blast Co-orthologous with YGL091C and YIL003W (inPara). Yeast: cytoplasma; Ecoli:transmembrane Na+/H+ Anitporter	good blast hit
5	DBP5	482	UvrB	673	4	AAC73866.1	Domain architecture not very helpful, since shared by many proteins of the dead box helicases.	multiple ok blast hits (10-8) with comparable scores. Orthology questionable
6	DBP8	431	Cas3	888	4	AAC75803.1	Domain architecture not very helpful, since shared by many proteins of the dead box helicases.	multiple weak blast hits (0.1) with comparable scores. Orthology questionable
7	DED1	604	RecG	693	4	AAC76676.1	Domain architecture not very helpful, since shared by many proteins of the dead box helicases.	multiple weak blast hits (10-6) with comparable scores. Orthology questionable as InParanoid puts different ecoli protein into ortholog cluster with YOR204W (DED1)
8	DIM1	318	RsmA	273	1	AAC73162.1	3d best FACT hit	good blast hit
9	DIS3	1001	RNB	644	1	AAC77136.2	RBH FACT/Blast	good blast hit
10	DRS1	752	DbpA	457	2	AAC75629.1	lower ranking FACT hit, FA not too informative	good blast hit
11	FPR3	411	FkpA	270	1	AAC76372.1	3d best FACT hit	good blast hit, but 3 further hits with similar score
12	Kre33	1056	TmcA	671	1	AAC75527.1	RBH FACT/Blast (unique)	good blast hit (10-15)
13	MDN1	4910	YehL	362	4	AAC75180.2	lower ranking FACT hit	weak blast hit (0.002) and
14	MTR4	1073	YfjK	726	3	AAC75675.1	3d best FACT hit, but FA not too informative	weak blast hit (1E-4)
15	NOP2	618	RsmF	476	1	AAC76314.1;AAC76314.1	2nd best hit and RBH FACT/Blast	good blast hit; first protein has best blast hit (score 158, while 2nd protein only 111)
16	RCL1	367	RtcA	338	1	AAT48181.1	RBH FACT/Blast (unique)	ok blast hit (7e-7)
17	REX2	269	YjeR	181	1	AAC77122.2	RBH FACT/Blast	good blast hit (10e-26)
18	RIX7	837	RuvB	336	4	AAC74930.1	lower ranking FACT hit, FA not too informative	multiple ok blast hits with similar scores.
19	RLI1	608	RsxB	192	4	AAC74700.1	RBH FACT/Blast (unique)	weak blast hit and FACT hit driven by FER4 Domain, of which only one exists in yeast.Fer4 domain is almost exclusively trained with bacterial and archaeabacterial sequences.
20	RNT1	471	RNC	226	1	AAC75620.1	2nd best hit, FA informative	good and unique blast hit (1e-10)
21	ROK1	564	MFD	1148	4	AAC74198.1	Domain architecture not very helpful, since shared by many proteins of the dead box helicases.	multiple weak blast hit (1e-6) with similar score
22	RRP5	1729	RPSA	557	1	AAC73997.1	RBH FACT/Blast	ok blast hit (2e-9)
23	RRP6	733	RND	375	1	AAC74874.1	RBH FACT/Blast (unique)	good blast hit (10-14)
24	SKI6	246	RPH	228	1	ABV59576.1	3d best FACT Hit	weak but unique blast hit (1e-4)
FACT links
http://fact.cibiv.univie.ac.at/searchResult.php?secid=0&main=1336656558
http://fact.cibiv.univie.ac.at/searchResult.php?secid=0&main=1336736671

## Sheet: SupplTab9
Supplementary Table 9. Comparison of human and yeast RBF sets
represented in yeast RBF set*	Human name	Ensembl Id	Yeast ortholog	Description	Detected
Yes	RBM23	ENSG00000100461	Pub1/Nsr1/Nop13	Miscellaneous	0
	XPO5	ENSG00000124571	Msn5	Nuclear_transport	1
	RCC1	ENSG00000180198	Mtr1_(Srm1)	Nuclear_transport	1
	GNB2L1	ENSG00000204628	Asc1	Ribosomal_protein	1
	CIRH1A	ENSG00000141076	Ydr324c/Utp4	Ribosome_synthesis	1
	DDX56	ENSG00000136271	Dbp9	Ribosome_synthesis	1
	FCF1	ENSG00000119616	Fcf1	Ribosome_synthesis	1
	DCAF13	ENSG00000164934	Sof1	Ribosome_synthesis	1
	C14orf21	ENSG00000196943	Yjl010c	Ribosome_synthesis	1
	DHX37	ENSG00000150990	Ecm16/Dhr1	Ribosome_synthesis	1
	ESF1	ENSG00000089048	Esf1	Ribosome_synthesis	1
	NOP14	ENSG00000087269	Nop14	Ribosome_synthesis	1
	IMP3	ENSG00000177971	Imp3	Ribosome_synthesis	1
	RRP12	ENSG00000052749	Rrp12	Ribosome_synthesis	1
	EMG1	ENSG00000126749	Emg1	Ribosome_synthesis	1
	PNO1	ENSG00000115946	Yor145c/Dim2	Ribosome_synthesis	1
	UTP15	ENSG00000164338	Ymr093w/Utp15	Ribosome_synthesis	1
	RRS1	ENSG00000179041	Rrs1	Ribosome_synthesis	1
	BMS1	ENSG00000165733	Bms1	Ribosome_synthesis	1
	UTP18	ENSG00000011260	Utp18	Ribosome_synthesis	1
	DHX15	ENSG00000109606	Prp43	Ribosome_synthesis	1
	IMP4	ENSG00000136718	imp4	Ribosome_synthesis	1
	UTP11L	ENSG00000183520	Utp11	Ribosome_synthesis	1
	MRTO4	ENSG00000053372	Mrt4	Ribosome_synthesis	1
	RIOK2	ENSG00000058729	Rio2	Ribosome_synthesis	1
	WDR36	ENSG00000134987	Ylr409c/Utp21	Ribosome_synthesis	1
	NOP56	ENSG00000101361	Nop56/Sik1	Ribosome_synthesis	1
	DDX24	ENSG00000089737	Mak5	Ribosome_synthesis	1
	DDX18	ENSG00000088205	Has1	Ribosome_synthesis	1
	GNL2	ENSG00000134697	Nug2/Nog2	Ribosome_synthesis	1
	GAR1	ENSG00000109534	Gar1	Ribosome_synthesis	1
	MDN1	ENSG00000112159	Rea1/Mdn1	Ribosome_synthesis	1
	DDX10	ENSG00000178105	Hca4_or_Dbp4	Ribosome_synthesis	1
	FBL	ENSG00000105202	Nop1	Ribosome_synthesis	1
	NOP58	ENSG00000055044	Nop58/5	Ribosome_synthesis	1
	RBM19	ENSG00000122965	Mrd1	Ribosome_synthesis	1
	UTP6	ENSG00000108651	Ydr449c/Utp6	Ribosome_synthesis	1
	PWP2	ENSG00000241945	Pwp2	Ribosome_synthesis	1
	AAMP	ENSG00000127837	Sqt1	Ribosome_synthesis	1
	LTV1	ENSG00000135521	Ltv1	Ribosome_synthesis	1
	TBL3	ENSG00000183751	Ylr222c/Utp13	Ribosome_synthesis	1
	WDR46	ENSG00000227057	Utp7/Kre31	Ribosome_synthesis	1
	PDCD11	ENSG00000148843	Rrp5	Ribosome_synthesis	1
	NOC4L	ENSG00000184967	Noc4/Utp19	Ribosome_synthesis	1
	RCL1	ENSG00000120158	Rcl1	Ribosome_synthesis	1
	HEATR1	ENSG00000119285	Yjl109c/Utp10	Ribosome_synthesis	1
	GRWD1	ENSG00000105447	Rrb1	Ribosome_synthesis	1
	RPF2	ENSG00000197498	Rpf2	Ribosome_synthesis	1
	AATF	ENSG00000108270	Bfr2	Ribosome_synthesis	1
	NOL6	ENSG00000165271	Ygr090w/Utp22	Ribosome_synthesis	1
	ABCE1	ENSG00000164163	Rli1	Ribosome_synthesis	1
	UTP3	ENSG00000132467	Sas10/Utp3	Ribosome_synthesis	1
	EIF6	ENSG00000242372	Tif6	Ribosome_synthesis	1
	RRP9	ENSG00000114767	Rrp9	Ribosome_synthesis	1
	EIF4A3	ENSG00000141543	Fal1	Ribosome_synthesis	1
	SDAD1	ENSG00000198301	Sda1	Ribosome_synthesis	1
	KRR1	ENSG00000111615	Krr1	Ribosome_synthesis	1
	WDR75	ENSG00000115368	Nan1/Utp17	Ribosome_synthesis	1
	NGDN	ENSG00000129460	Lcp5	Ribosome_synthesis	1
	WBSCR22	ENSG00000071462	Bud23	Ribosome_synthesis	1
	MPHOSPH10	ENSG00000124383	Mpp10	Ribosome_synthesis	1
	WDR43	ENSG00000163811	Utp5	Ribosome_synthesis	1
	NMD3	ENSG00000169251	Nmd3	Ribosome_synthesis	1
No (no evidence)	PSMA4	ENSG00000041357	Pre9	Miscellaneous	n.a.
	POLR2A	ENSG00000181222	Rpo21	Miscellaneous	n.a.
	EIF3I	ENSG00000084623	Tif34	Miscellaneous	n.a.
	EIF2S2	ENSG00000125977	eIF2b_(Sui3)	Miscellaneous	n.a.
	EIF3B	ENSG00000106263	Prt1	Miscellaneous	n.a.
	NUPL1	ENSG00000139496	Nup49	NPC_component	n.a.
	SEC13	ENSG00000157020	Sec13	NPC_component	n.a.
	NUP93	ENSG00000102900	Nic96	NPC_component	n.a.
	NUP107	ENSG00000111581	Nup84	NPC_component	n.a.
	GLE1	ENSG00000119392	Gle1	NPC_component	n.a.
	RAE1	ENSG00000101146	Gle2	NPC_component	n.a.
	NUP160	ENSG00000030066	Nup120	NPC_component	n.a.
	NUP88	ENSG00000108559	Nup82	NPC_component	n.a.
	NUP214	ENSG00000126883	Nup159	NPC_component	n.a.
	NUP205	ENSG00000155561	Nup192	NPC_component	n.a.
	NUP155	ENSG00000113569	Nup157/Nup170	NPC_component	n.a.
	RANBP2	ENSG00000153201	n.d.	NPC_component	n.a.
	NUP54	ENSG00000138750	Nup57	NPC_component	n.a.
	NUP50	ENSG00000093000	Nup2	NPC_component	n.a.
	NUP98	ENSG00000110713	Nup116/_Nup100/_Nup145N/Nup145	NPC_component	n.a.
	NUP153	ENSG00000124789	n.d.	NPC_component	n.a.
	NUP62	ENSG00000213024	Nsp1	NPC_component	n.a.
	XPO1	ENSG00000082898	CRM1	Nuclear_transport	n.a.
	NUTF2	ENSG00000102898	Ntf2	Nuclear_transport	n.a.
	JAZF1	ENSG00000153814	Sfp1	Ribosome_synthesis	n.a.
	HUWE1	ENSG00000086758	Tom1	Ribosome_synthesis	n.a.
	RRN3	ENSG00000085721	Rrn3	Ribosome_synthesis	n.a.
	PABPC1	ENSG00000070756	Pab1	Ribosome_synthesis	n.a.
	PSMA6	ENSG00000100902	Scl1	Ribosome_synthesis	n.a.
No (Excluded)	RPS28	ENSG00000233927	Rps28s/Rps28b	Ribosomal_protein	n.a.
	RPL12	ENSG00000197958	Rpl12	Ribosomal_protein	n.a.
	RPL35A	ENSG00000182899	Rpl33	Ribosomal_protein	n.a.
	RPL3L	ENSG00000140986	Rpl3	Ribosomal_protein	n.a.
	RPL35	ENSG00000136942	Rpl35	Ribosomal_protein	n.a.
	RPL19	ENSG00000108298	Rpl19	Ribosomal_protein	n.a.
	RPL11	ENSG00000142676	Rpl11	Ribosomal_protein	n.a.
	RPL27A	ENSG00000166441	Rpl28	Ribosomal_protein	n.a.
	RPL24	ENSG00000114391	Rpl24	Ribosomal_protein	n.a.
	RPL14	ENSG00000188846	Rpl14	Ribosomal_protein	n.a.
	RPLP1	ENSG00000137818	Rpp1/YDL081C	Ribosomal_protein	n.a.
	RPL7	ENSG00000147604	Rpl7	Ribosomal_protein	n.a.
	RPS6	ENSG00000137154	Rps6a/Rps6b	Ribosomal_protein	n.a.
	RPL26	ENSG00000161970	Rpl26	Ribosomal_protein	n.a.
	RPL28	ENSG00000108107	n.d.	Ribosomal_protein	n.a.
	RPS3A	ENSG00000145425	Rps1a/Rps1b	Ribosomal_protein	n.a.
	RPL5	ENSG00000122406	Rpl5	Ribosomal_protein	n.a.
	RPS5	ENSG00000083845	Rps5	Ribosomal_protein	n.a.
	RPS10	ENSG00000124614	Rps10a/Rps10b	Ribosomal_protein	n.a.
	RPL37A	ENSG00000197756	Rpl43	Ribosomal_protein	n.a.
	RPL17	ENSG00000215472	Rpl17	Ribosomal_protein	n.a.
	RPS12	ENSG00000112306	Rps12	Ribosomal_protein	n.a.
	RPL3	ENSG00000100316	Rpl3	Ribosomal_protein	n.a.
	RPL23	ENSG00000125691	Rpl23	Ribosomal_protein	n.a.
	RPS16	ENSG00000105193	Rps16a/Rps16b	Ribosomal_protein	n.a.
	RPL36A	ENSG00000241343	Rpl42	Ribosomal_protein	n.a.
	RPS20	ENSG00000008988	Rps20	Ribosomal_protein	n.a.
	RPS9	ENSG00000170889	Rps9a/Rps9b	Ribosomal_protein	n.a.
	RPS27A	ENSG00000143947	Rps31	Ribosomal_protein	n.a.
	RPL8	ENSG00000161016	Rpl2	Ribosomal_protein	n.a.
	RPS7	ENSG00000171863	Rps7a/Rps7b	Ribosomal_protein	n.a.
	RPS4X	ENSG00000198034	Rps4a/Rps4b	Ribosomal_protein	n.a.
	RPL30	ENSG00000156482	Rpl30	Ribosomal_protein	n.a.
	RPL7A	ENSG00000148303	Rpl8	Ribosomal_protein	n.a.
	RPL4	ENSG00000174444	Rpl4	Ribosomal_protein	n.a.
	RPS17	ENSG00000184779	Rps17a/Rps17b	Ribosomal_protein	n.a.
	RPS13	ENSG00000110700	Rps13	Ribosomal_protein	n.a.
	RPL31	ENSG00000071082	Rpl31	Ribosomal_protein	n.a.
	RPLP2	ENSG00000177600	Rpp2	Ribosomal_protein	n.a.
	RPL39	ENSG00000198918	Rpl39	Ribosomal_protein	n.a.
	RPS14	ENSG00000164587	Rps14a/Rps14b	Ribosomal_protein	n.a.
	RPL18	ENSG00000063177	Rpl18	Ribosomal_protein	n.a.
	RPS15	ENSG00000115268	Rps15	Ribosomal_protein	n.a.
	RPL6	ENSG00000089009	Rpl6	Ribosomal_protein	n.a.
	RPS11	ENSG00000142534	Rps11a/Rps11b	Ribosomal_protein	n.a.
	RPS26	ENSG00000197728	Rps26a/Rps26b	Ribosomal_protein	n.a.
	RPL27	ENSG00000131469	Rpl27	Ribosomal_protein	n.a.
	RPS8	ENSG00000142937	Rps8a/Rps8b	Ribosomal_protein	n.a.
	RPLP0	ENSG00000089157	Rpp0	Ribosomal_protein	n.a.
	RPL9	ENSG00000163682	Rpl9	Ribosomal_protein	n.a.
	FAU	ENSG00000149806	Rps30a/Rps30b	Ribosomal_protein	n.a.
	RPS3	ENSG00000149273	Rps3	Ribosomal_protein	n.a.
	RPS29	ENSG00000213741	Rps29a/Rps29b	Ribosomal_protein	n.a.
	RPS24	ENSG00000138326	Rps24a/Rps24b	Ribosomal_protein	n.a.
	RPS2	ENSG00000140988	Rps2	Ribosomal_protein	n.a.
	RPS21	ENSG00000171858	Rps21a/Rps21b	Ribosomal_protein	n.a.
	RPL21	ENSG00000122026	Rpl21	Ribosomal_protein	n.a.
	RPL10	ENSG00000147403	Rpl10	Ribosomal_protein	n.a.
	RPL36	ENSG00000130255	Rpl36	Ribosomal_protein	n.a.
	RPL18A	ENSG00000105640	Rpl20	Ribosomal_protein	n.a.
	RPL38	ENSG00000172809	Rpl38	Ribosomal_protein	n.a.
*indicates whether the corresponding yeast protein has been implicated as RBF and additionally whether it is represented among the 255 RBFs analyzed by us.
