# Supplementary material for: The evolution of the ribosome biogenesis pathway from a yeast perspective
Source: Nucleic Acids Res. 2013 Nov 14;42(3):1509–23. doi: 10.1093/nar/gkt1137 (PMC3919561; doi:10.1093/nar/gkt1137)
Supplement: Supplementary Data [file supp_gkt1137_nar-02229-n-2013-File012.xlsx]

## Sheet: SupplTab8
Supplementary Table 8. Yeast-like RBF candidates in the analyzed species (Pfam filtered)
Taxon	URL
Actinobacteria	http://www.deep-phylogeny.org/rbg/candidates/Actinobacteria
Alphaproteobacteria	http://www.deep-phylogeny.org/rbg/candidates/Alphaproteobacteria
Alveolata	http://www.deep-phylogeny.org/rbg/candidates/Alveolata
Amoebozoa	http://www.deep-phylogeny.org/rbg/candidates/Amoebozoa
Bacteroidetes	http://www.deep-phylogeny.org/rbg/candidates/Bacteroidetes
Basidiomycota	http://www.deep-phylogeny.org/rbg/candidates/Basidiomycota
Betaproteobacteria	http://www.deep-phylogeny.org/rbg/candidates/Betaproteobacteria
C. owczarzaki	http://www.deep-phylogeny.org/rbg/candidates/Cowczarzaki
Chlamydiae	http://www.deep-phylogeny.org/rbg/candidates/Chlamydiae
Chlorophyta	http://www.deep-phylogeny.org/rbg/candidates/Chlorophyta
Chytridiomycota	http://www.deep-phylogeny.org/rbg/candidates/Chytridiomycota
Crenarchaeota	http://www.deep-phylogeny.org/rbg/candidates/Crenarchaeota
C. merolae	http://www.deep-phylogeny.org/rbg/candidates/Cmerolae
Cyanobacteria	http://www.deep-phylogeny.org/rbg/candidates/Cyanobacteria
Deinococci	http://www.deep-phylogeny.org/rbg/candidates/Deinococci
Deltaproteobacteria	http://www.deep-phylogeny.org/rbg/candidates/Deltaproteobacteria
E. huxleyi	http://www.deep-phylogeny.org/rbg/candidates/Ehuxleyi
Epsilonproteobacteria	http://www.deep-phylogeny.org/rbg/candidates/Epsilonproteobacteria
Euglenozoa	http://www.deep-phylogeny.org/rbg/candidates/Euglenozoa
Euryarchaeota	http://www.deep-phylogeny.org/rbg/candidates/Euryarchaeota
Gammaproteobacteria	http://www.deep-phylogeny.org/rbg/candidates/Gammaproteobacteria
Korarchaeota	http://www.deep-phylogeny.org/rbg/candidates/Korarchaeota
Metazoa	http://www.deep-phylogeny.org/rbg/candidates/Metazoa
Microsporidia	http://www.deep-phylogeny.org/rbg/candidates/Microsporidia
M. brevicollis	http://www.deep-phylogeny.org/rbg/candidates/Mbrevicollis
Mucoromycotina	http://www.deep-phylogeny.org/rbg/candidates/Mucoromycotina
N. gruberi	http://www.deep-phylogeny.org/rbg/candidates/Ngruberi
Nanoarchaeota	http://www.deep-phylogeny.org/rbg/candidates/Nanoarchaeota
Pezizomycotina	http://www.deep-phylogeny.org/rbg/candidates/Pezizomycotina
Proteobacteria	http://www.deep-phylogeny.org/rbg/candidates/Proteobacteria
S. cerevisiae	http://www.deep-phylogeny.org/rbg/candidates/Scerevisiae
Saccharomycotina	http://www.deep-phylogeny.org/rbg/candidates/Saccharomycotina
stramenopiles	http://www.deep-phylogeny.org/rbg/candidates/stramenopiles
Streptophyta	http://www.deep-phylogeny.org/rbg/candidates/Streptophyta
Taphrinomycotina	http://www.deep-phylogeny.org/rbg/candidates/Taphrinomycotina
Thaumarchaeota	http://www.deep-phylogeny.org/rbg/candidates/Thaumarchaeota
T. trahens	http://www.deep-phylogeny.org/rbg/candidates/Ttrahens

## Sheet: SupplTab8.Actinobacteria
Supplementary Table 8A. Yeast-like RBF candidates in the Actinobacteria
	Clavibacter_michiganensis_subsp._michiganensis_NCPPB_382	Conexibacter_woesei_DSM_14684
AFG2
AIR1
AIR2
ALB1
ARB1	ST2489	ST3884
ARX1
ASC1
BFR2
BMS1
BRX1
BUD20
BUD21
BUD23		ST1925
CBF5	ST1815	ST2593
CDC14
CFD1	ST1241	ST2775
CGR1
CIA1
CIC1
CMS1
CSL4
DBP10	ST1768
DBP2	ST2139	ST4050
DBP3	ST105
DBP5
DBP6
DBP7
DBP8
DBP9
DED1		ST1738
DHR2
DIM1	ST700	ST2754
DIP2
DIS3		ST699
DRS1
DRS2
EBP2
ECM1
ECM16
EFG1
EMG1
ENP1
ENP2
ERB1
ERP2
ESF1
ESF2
FAF1
FAL1		ST4050
FAP7
FCF1
FCF2
FHL1
FPR3
FPR4
FYV7
GAR1
GRC3
HAS1
HCA4
HCR1
HRR25
IMP3
IMP4
IPI1
IPI3
JJJ1
KEM1
KRE33
KRI1
KRR1
LCP5
LOC1
LRP1
LSG1
LTV1
MAK11
MAK16
MAK21
MAK5
MDN1	ST1288	ST374
MEX67
MLP1
MLP2
MPP10
MPP6
MRD1
MRT4
MSN5
MTR2
MTR3
MTR4
NAF1
NAN1
NAP1
NAR1
NBP35	ST1249
NET1
NGL2
NHP2
NIP7
NMD3
NOB1
NOC2
NOC3
NOC4
NOG1
NOG2
NOP1
NOP10
NOP12
NOP13
NOP14
NOP15
NOP16
NOP2	ST467	ST1936
NOP4
NOP53
NOP58
NOP6
NOP7
NOP8
NOP9
NPL3
NSA1
NSA2
NSR1
NUG1
PAP2
PIH1
PNO1
POP1
POP3
POP4
POP5
POP6
POP7
POP8
PRP43	ST455	ST978
PTC3
PUF6
PWP1
PWP2
PXR1
RAI1
RAT1
RCL1
REG1
REH1
REI1
REX2	ST1611
REX4
RIA1
RIO1
RIO2
RIX1
RIX7
RLI1	ST964	ST1620
RLP24
RLP7
RMP1
RNA1
RNH70
RNT1	ST2714
ROK1
RPF1
RPF2
RPP1
RRB1
RRP1
RRP12
RRP14
RRP15
RRP17
RRP3
RRP4
RRP40
RRP42
RRP43
RRP45
RRP46
RRP5	ST1900	ST4199
RRP6	ST646	ST4767
RRP7
RRP8
RRP9
RRS1
RSA1
RSA3
RSA4
RSP5
SAS10
SCP160
SDA1
SDO1
SEN1
SHQ1
SIK1
SIR2
SKI6	ST2087	ST766
SLX9
SMT3
SNM1
SNU13
SOF1
SPB1
SPB4
SPP382
SQS1
SQT1
SRD1
SRM1		ST3058
SRP1
SSF1
SSF2
SWT1
TIF6
TLR1
TMA16
TMA23
TRF5
TSR1
TSR2
UBA2
UBC9
ULP1
URB1
URB2
UTP10
UTP11
UTP13
UTP14
UTP15
UTP18
UTP20
UTP21
UTP22
UTP23
UTP25
UTP30
UTP4
UTP5
UTP6
UTP7
UTP8
UTP9
YAR1
YGR251W
YGR283C
YIL096C
YIL151C
YME2
YMR310C
YTM1
YVH1

## Sheet: SupplTab8.Alphaproteobacteria
Supplementary Table 8B. Yeast-like RBF candidates in the Alphaproteobacteria
	Agrobacterium_fabrum_str._C58	Caulobacter_crescentus_CB15	Ehrlichia_canis_str._Jake	Maricaulis_maris_MCS10	Zymomonas_mobilis_subsp._mobilis_ZM4
AFG2				ST1076
AIR1
AIR2
ALB1
ARB1	ST1511	ST1901			ST156
ARX1
ASC1
BFR2
BMS1
BRX1
BUD20
BUD21
BUD23	ST476
CBF5	ST1418		ST460
CDC14
CFD1	ST1774	ST1473	ST377	ST1919	ST694
CGR1
CIA1
CIC1
CMS1
CSL4
DBP10
DBP2	ST2049	ST770		ST1651	ST580
DBP3	ST1335	ST1100	ST409
DBP5			ST498		ST645
DBP6
DBP7
DBP8
DBP9
DED1	ST1175	ST1761		ST1153
DHR2					ST273
DIM1	ST1523	ST1378	ST295	ST2564	ST754
DIP2
DIS3	ST1172	ST1934		ST1474	ST1295
DRS1
DRS2
EBP2
ECM1
ECM16
EFG1
EMG1
ENP1
ENP2
ERB1
ERP2
ESF1
ESF2
FAF1
FAL1	ST1599			ST1143	ST887
FAP7
FCF1
FCF2
FHL1
FPR3
FPR4
FYV7
GAR1
GRC3
HAS1
HCA4
HCR1
HRR25
IMP3
IMP4
IPI1
IPI3
JJJ1
KEM1
KRE33
KRI1
KRR1
LCP5
LOC1
LRP1
LSG1
LTV1
MAK11
MAK16
MAK21
MAK5
MDN1		ST1578		ST573	ST758
MEX67
MLP1
MLP2
MPP10
MPP6
MRD1
MRT4
MSN5
MTR2
MTR3
MTR4
NAF1
NAN1
NAP1
NAR1
NBP35
NET1
NGL2
NHP2
NIP7
NMD3
NOB1
NOC2
NOC3
NOC4
NOG1
NOG2			ST459
NOP1
NOP10
NOP12
NOP13
NOP14
NOP15
NOP16
NOP2	ST2300	ST1611		ST821	ST278
NOP4
NOP53
NOP58
NOP6
NOP7
NOP8
NOP9
NPL3
NSA1
NSA2
NSR1
NUG1
PAP2
PIH1
PNO1
POP1
POP3
POP4
POP5
POP6
POP7
POP8
PRP43		ST1787
PTC3
PUF6
PWP1
PWP2		ST968
PXR1
RAI1
RAT1
RCL1
REG1
REH1
REI1
REX2
REX4			ST297
RIA1
RIO1
RIO2
RIX1
RIX7	ST1305			ST1375
RLI1	ST1047	ST2029	ST71	ST1786	ST967
RLP24
RLP7
RMP1
RNA1
RNH70
RNT1	ST488	ST3008	ST332	ST1726	ST14
ROK1
RPF1
RPF2
RPP1
RRB1
RRP1
RRP12
RRP14
RRP15
RRP17
RRP3
RRP4
RRP40
RRP42
RRP43
RRP45
RRP46
RRP5		ST2112	ST531		ST872
RRP6	ST1617	ST1127	ST41	ST1441	ST911
RRP7
RRP8
RRP9
RRS1
RSA1
RSA3
RSA4
RSP5
SAS10
SCP160
SDA1
SDO1
SEN1					ST1118
SHQ1
SIK1
SIR2		ST402
SKI6	ST1660	ST2996		ST1853	ST1224
SLX9
SMT3
SNM1
SNU13
SOF1
SPB1
SPB4
SPP382
SQS1
SQT1
SRD1
SRM1
SRP1
SSF1
SSF2
SWT1
TIF6
TLR1
TMA16
TMA23
TRF5
TSR1
TSR2
UBA2
UBC9
ULP1
URB1
URB2
UTP10
UTP11
UTP13
UTP14
UTP15
UTP18
UTP20
UTP21
UTP22
UTP23
UTP25
UTP30
UTP4
UTP5
UTP6
UTP7
UTP8
UTP9
YAR1
YGR251W
YGR283C
YIL096C
YIL151C
YME2
YMR310C
YTM1
YVH1

## Sheet: SupplTab8. Alveolata
Supplementary Table 8C. Yeast-like RBF candidates in the Alveolata
	Babesia_bovis	Cryptosporidium_parvum	Eimeria_tenella	Neospora_caninum	Paramecium_tetraurelia	Perkinsus_marinus	Plasmodium_berghei	Plasmodium_chabaudi	Plasmodium_falciparum	Plasmodium_gallinaceum	Plasmodium_knowlesi	Plasmodium_reichenowi	Plasmodium_vivax	Plasmodium_yoelii	Tetrahymena_thermophila	Theileria_annulata	Theileria_parva	Toxoplasma_gondii
AFG2	A7AQ06	cgd4_1730	SNAP00000003716	NCLIV_049990.pep	XP_001430211.1	EER05744.1			PF14_0126		PKH_133490	Pr_3502696.c000127586.Contig1-6-3217-1817	PVX_085820		TTHERM_00575450	TA13575	Q4N678	TGME49_035610
AIR1					XP_001442283.1	EER07294.1									TTHERM_00974290		Q4N8A2
AIR2						EER16087.1
ALB1
ARB1			ComparativeBlastX_Q4FAB6.1_5			EER06456.1				Pg_Contig45-2-1835-3595						TA06625		TGME49_026790
ARX1		cgd3_2390			XP_001423745.1				PF14_0261		PKH_132225					TA21055	Q4N8V0
ASC1	A7ATJ9	cgd2_1870	EIMER_contig_00029639.Exonerate2BLASTCDS.Gene.140	NCLIV_059430.pep	XP_001448778.1	EER08765.1	PB000242.02.0	PCAS_093410	PF08_0019	Pg_2265551.c000320334.Contig1-3-2571-3446	PKH_050410		PVX_089025	PY00516	TTHERM_01113100	TA07650	Q4N2Q8	TGME49_016880
BFR2		cgd8_3800	SNAP00000000104		XP_001442230.1	EER05885.1					PKH_130150				TTHERM_00600250			TGME49_112610
BMS1	A7AMX6	cgd4_1480		NCLIV_057070.pep	XP_001435032.1	EER19663.1		PCAS_020500	PFA0330w	Pg_2265551.c000128225.Contig1-5-5613-1810	PKH_020650		PVX_081435	PY04551	TTHERM_01262830	TA02490	Q4N0Q2	TGME49_113830
BRX1	A7ARX7	cgd4_1520	TWINSCAN_PHASES00000233356	NCLIV_005400.pep	XP_001455505.1	EER20074.1	PB300800.00.0	PCAS_021190	PF07_0122	Pg_2265551.c000127895.Contig1-6-1717-425	PKH_021380		PVX_081770	PY01473	TTHERM_00430060	TA05880	Q4N7J1	TGME49_022000
BUD20				NCLIV_046700.pep	XP_001452264.1	EER19430.1	PB001022.01.0	PCAS_133240	PF14_0612		PKH_124120		PVX_117245		TTHERM_00954330			TGME49_026240
BUD21
BUD23	A7AN29	cgd1_2680		NCLIV_026450.pep	XP_001425889.1	EER13532.1	PB000229.01.0	PCAS_123750	PFE1115c		PKH_100990		PVX_080135		TTHERM_00305590		Q4N0T7	TGME49_060610
CBF5	A7AU92	cgd3_3850	GLIMMERHMM190_V3.0.1_PHASES00000217119	NCLIV_051450.pep	XP_001430104.1	EER07086.1	PB000392.03.0	PCAS_102500	PF14_0174	Pg_Contig78-6-8956-7529	PKH_133030		PVX_085575	PY05447	TTHERM_00095540	TA13560	Q4N4Y2	TGME49_014210
CDC14	A7ASJ9	cgd7_4470	SNAP00000000625	NCLIV_057500.pep	XP_001459324.1	EER14433.1	PB301062.00.0	PCAS_090980	PF11_0139	Pg_2265551.c000412377.Contig1-2-368-1081	PKH_091030		PVX_091305	PY05564	TTHERM_00431330	TA16540	Q4N6N0	TGME49_114430
CFD1
CGR1
CIA1	A7AM88	cgd1_2230	e1009b11.tmp0001	NCLIV_056580.pep	XP_001426772.1	EER17788.1	PB000830.01.0	PCAS_060840	PFL0470w	Pg_2265551.c000014056.Contig1-4-3107-1206	PKH_130830		PVX_084500	PY07576	TTHERM_00194680	TA17990	Q4MYV7	TGME49_113280
CIC1						EER19627.1			PF13_0356
CMS1
CSL4	A7AQI5			NCLIV_021400.pep	XP_001452856.1	EER06471.1	PB000371.01.0	PCAS_061800	MAL7P1.104	Pg_2265551.c000012640.Contig1-6-4828-4340	PKH_031380		PVX_096320	PY00332	TTHERM_00354990	TA21305	Q4N906
DBP10	A7AWJ7	cgd3_2330				EER08272.1
DBP2	A7ATZ1	cgd2_1010	EIMER_contig_00002597.Exonerate2BLASTCDS.Gene.0	NCLIV_050680.pep	XP_001441880.1	EER09208.1	PB001307.02.0	PCAS_131290	PF14_0437	Pg_2265551.c000012535.Contig1-5-7534-5372	PKH_126040	Pr_3502696.c000024911.Contig1-5-3515-1197	PVX_118190	PY04046	TTHERM_00190830	TA09060	Q4N215	TGME49_036650
DBP3			GLIMMERHMM190_V3.0.1_PHASES00000215900	NCLIV_005540.pep		EER17258.1			PF11_0077	Pg_2265551.c000413185.Contig1-2-587-2953			PVX_123985	PY01366				TGME49_109570
DBP5	A7AV14	cgd8_4750		NCLIV_004640.pep	XP_001433374.1	EER06238.1	PB000472.01.0	PCAS_132600	PF14_0563	Pg_2265551.c000320282.Contig1-2-1514-3844	PKH_124710		PVX_117510	PY06529	TTHERM_01126400	TA19860	Q4N9Q9	TGME49_020860
DBP6	A7AQW6	cgd2_110						PCAS_020790	PFD0245c		PKH_030960		PVX_000990	PY03896		TA21010	Q4N8U0
DBP7								PCAS_061930	MAL7P1.113	Pg_2265551.c000012479.Contig1-6-2746-320				PY04724		TA19440
DBP8	A7ANL6	cgd1_250	GLIMMERHMM190_V3.0.1_PHASES00000216042	NCLIV_001850.pep	XP_001455172.1			PCAS_135210	PF13_0177	Pg_2265551.c000413609.Contig1-5-1735-260	PKH_122020	Pr_3502696.c000125070.Contig1-3-606-2213	PVX_082565	PY05724		TA12575	Q4N5F8	TGME49_095010
DBP9	A7AVJ1	cgd3_3380	SNAP00000002520	NCLIV_027310.pep		EER08110.1	PB000039.03.0	PCAS_145750	PFL2010c		PKH_145900		PVX_100990	PY01492				TGME49_059220
DED1		cgd6_4860	EIMER_contig_00003238.Exonerate2BLASTCDS.Gene.12	NCLIV_046690.pep	XP_001432633.1	EER17252.1	PB000057.03.0	PCAS_142870	PF10_0309	Pg_2265551.c000241674.Contig1-5-2461-722	PKH_142800		PVX_123240	PY02224	TTHERM_00683160		Q4N5H4
DHR2		cgd5_4090		NCLIV_001920.pep		EER05317.1									TTHERM_00411600			TGME49_095070
DIM1	A7AT08	cgd6_930	TWINSCAN_PHASES00000237949	NCLIV_064190.pep	XP_001346899.1	EER08626.1	PB000952.00.0	PCAS_102670	PF14_0156	Pg_Contig74-3-924-2060	PKH_133140	Pr_3502696.c000126108.Contig1-3-2760-3842	PVX_085660	PY06971	TTHERM_00726120	TA08645	Q4N282	TGME49_048200
DIP2															TTHERM_00856470
DIS3	A7AWK8	cgd2_2090	GLIMMERHMM190_V3.0.1_PHASES00000219547	NCLIV_026230.pep	XP_001435720.1	EER13954.1	PB000861.03.0	PCAS_113510	MAL13P1.289	Pg_2265551.c000013604.Contig1-6-2956-779	PKH_111150	Pr_3502696.c000128300.Contig1-6-1885-761	PVX_114935	PY03694	TTHERM_00047440	TA20585	Q4N8H5	TGME49_061050
DRS1	A7APE7	cgd6_4830		NCLIV_061290.pep	XP_001426857.1	EER16185.1		PCAS_146670	PFL2475w	Pg_2265551.c000012514.Contig1-1-220-2457	PKH_146920	Pr_3502696.c000129588.Contig1-1-544-2658	PVX_101465	PY07601	TTHERM_00187140	TA10050	Q4N3J9	TGME49_019200
DRS2	A7AVF4				XP_001447975.1										TTHERM_00715640
EBP2	A7AWD4	cgd6_3450		NCLIV_063500.pep	XP_001423519.1	EER16194.1		PCAS_051240	PF10_0277	Pg_2265551.c000129939.Contig1-3-954-1988	PKH_061260		PVX_111305	PY05509	TTHERM_00497790		Q4N8A5	TGME49_046730
ECM1
ECM16		cgd5_4090		NCLIV_001920.pep		EER05317.1									TTHERM_00411600			TGME49_095070
EFG1				NCLIV_016860.pep		EER11696.1									TTHERM_00347930
EMG1	A7AWE3	cgd4_2840	SNAP00000001639	NCLIV_057180.pep	XP_001439873.1	EER16564.1	PB001150.02.0	PCAS_071840	PF08_0041	Pg_2265551.c000412469.Contig1-6-968-255	PKH_050950	Pr_3502696.c000128473.Contig1-5-5179-4616	PVX_089290	PY05849	TTHERM_00322910	TA18685	Q4MZ72	TGME49_113980
ENP1	A7ATN9	cgd1_1670	SNAP00000002440	NCLIV_015610.pep	XP_001462258.1	EER19441.1	PB300996.00.0	PCAS_090650	PF11_0105	Pg_2265551.c000013725.Contig1-5-2589-2149	PKH_090640		PVX_091140	PY00699		TA07400	Q4N2V3	TGME49_038240
ENP2					XP_001435166.1										TTHERM_00160670
ERB1		cgd2_3680		NCLIV_011930.pep	XP_001456437.1	EEQ99659.1									TTHERM_00532610			TGME49_101390
ERP2					XP_001444671.1	EER07052.1								PY00476	TTHERM_00189419
ESF1	A7AM68	cgd5_1840	TWINSCAN_PHASES00000237817	NCLIV_035720.pep	XP_001449935.1	EER15956.1	PB000476.02.0	PCAS_060630	PFL0355c		PKH_130610		PVX_084390	PY06370	TTHERM_00049120	TA18205	Q4MYQ9	TGME49_071100
ESF2
FAF1
FAL1	A7ASD3	cgd7_3940	EIMER_contig_00029252.Exonerate2BLASTCDS.Gene.112	NCLIV_015210.pep	XP_001426561.1	EER00877.1	PB000868.02.0	PCAS_052280	PFD1070w	Pg_2265551.c000128396.Contig1-4-2717-1539	PKH_052620		PVX_090175	PY06447	TTHERM_00220750	TA06920	Q4N7Q5
FAP7	A7AUU0	cgd3_3270	ComparativeBlastX_A7AUU0.1_1	NCLIV_033190.pep	XP_001443352.1	EER14075.1	PB001399.02.0	PCAS_020120	PFA0530c		PKH_020220	Pr_3502696.c000024097.Contig1-4-2789-2199	PVX_081255	PY07323		TA11865	Q4N5T8	TGME49_033400
FCF1	A7AUI3	cgd7_2290	SNAP00000001534	NCLIV_010290.pep	XP_001451103.1	EER15394.1	PB300089.00.0	PCAS_072150	MAL8P1.67	Pg_2265551.c000013693.Contig1-6-3193-2858	PKH_051340		PVX_089495	PY05993	TTHERM_00675620	TA14145	Q4N4N1	TGME49_119950
FCF2	A7AX74	cgd8_3150								Pg_2265551.c000012522.Contig1-2-2396-2959	PKH_146770		PVX_101395		TTHERM_00444590	TA15670
FHL1
FPR3
FPR4								PCAS_141360			PKH_141240		PVX_122487
FYV7	A7AMI8		TWINSCAN_PHASES00000236832	NCLIV_016610.pep			PB107066.00.0							PY05791	TTHERM_00471990
GAR1	A7ATB2	cgd5_1760		NCLIV_035140.pep	XP_001458051.1	EEQ97313.1	PB000683.02.0	PCAS_140990	PF13_0051		PKH_140840		PVX_122305	PY02326		TA07975	Q4N2J9	TGME49_072010
GRC3		cgd6_1230													TTHERM_00590080
HAS1	A7API6	cgd3_3920	GLIMMERHMM190_V3.0.1_PHASES00000218395	NCLIV_056340.pep	XP_001459220.1	EER12167.1	PB000377.00.0	PCAS_112920	PFF1500c	Pg_2265551.c000128682.Contig1-5-1840-77	PKH_111800	Pr_3502696.c000218886.Contig1-3-222-2429	PVX_114645	PY00830	TTHERM_00497150	TA11380	Q4N1C5	TGME49_112990
HCA4	A7AU89	cgd6_2260	SNAP00000004786	NCLIV_018600.pep	XP_001450856.1	EER20482.1	PB000865.03.0	PCAS_102410	PF14_0183b	Pg_2265551.c000319426.Contig1-1-4405-7041			PVX_085535	PY06632	TTHERM_00219180	TA13520	Q4N4Z2	TGME49_044000
HCR1
HRR25	A7AMS0	cgd3_1810	EIMER_contig_00029628.Exonerate2BLASTCDS.Gene.99	NCLIV_016840.pep	XP_001435742.1	EER01255.1	PB000530.02.0	PCAS_071340	PF11_0377-c	Pg_2265551.c000012329.Contig1-5-1854-1504	PKH_093440	Pr_3502696.c000130483.Contig1-6-1572-1210	PVX_092440	PY06011	TTHERM_00171860	TA03895	Q4N039	TGME49_040640
IMP3		cgd7_1040		NCLIV_003710.pep	XP_001449637.1	EER17695.1	PB000754.01.0	PCAS_132820	PF14_0584	Pg_2265551.c000013780.Contig1-5-1312-755	PKH_124480		PVX_117395	PY04143			Q4MZT3	TGME49_009430
IMP4	A7AXB2	cgd4_2740	SNAP00000002299	NCLIV_054470.pep	XP_001460039.1	EER08339.1		PCAS_072110	PF08_0055	Pg_2265551.c000127614.Contig1-5-1502-483	PKH_051240		PVX_089430	PY03839	TTHERM_00152140	TA19780	Q4N9S5	TGME49_110380
IPI1						EER07729.1
IPI3		cgd4_2570				EER12269.1
JJJ1	A7AR58	cgd5_2950	SNAP00000006045	NCLIV_012800.pep	XP_001438023.1	EER04430.1		PCAS_120450	PF10_0057a	Pg_2265551.c000012384.Contig1-2-1364-3484	PKH_080420		PVX_094470	PY01286	TTHERM_00490670			TGME49_101340
KEM1	A7ATB8	cgd6_2080	TWINSCAN_PHASES00000241437	NCLIV_017830.pep	XP_001438641.1	EER18793.1	PB000204.00.0		PF11_0074	Pg_2265551.c000129290.Contig1-4-3224-2526	PKH_041520		PVX_090990	PY03368	TTHERM_00645780	TA08085	Q4N2I0	TGME49_042830
KRE33	A7AN67	cgd8_2000		NCLIV_061670.pep	XP_001462336.1	EEQ99617.1	PB000162.02.0	PCAS_050500	PF10_0200	Pg_2265551.c000129087.Contig1-6-3642-358	PKH_060470		PVX_001895	PY04574	TTHERM_00518510	TA12145	Q4N5N9	TGME49_018610
KRI1		cgd8_4280	GLIMMERHMM190_V3.0.1_PHASES00000217975	NCLIV_061330.pep	XP_001455700.1	EER03958.1		PCAS_093290	PF08_0026	Pg_2265551.c000012680.Contig1-4-4068-2005	PKH_050550		PVX_089085	PY01886	TTHERM_00190640	TA08735	Q4N3I5	TGME49_019150
KRR1	A7AUK4			NCLIV_025560.pep	XP_001457116.1													TGME49_062070
LCP5
LOC1									PF11_0274
LRP1						EER19599.1									TTHERM_00389840
LSG1	A7AS80	cgd2_4090		NCLIV_003130.pep	XP_001426795.1	EER14276.1	PB000046.01.0	PCAS_101330	PF14_0292	Pg_2265551.c000128113.Contig1-3-3-1037	PKH_131900	Pr_3502696.c000023935.Contig1-3-861-3350	PVX_084975	PY06180	TTHERM_00440460	TA02800	Q4N328	TGME49_008490
LTV1
MAK11	A7AN05	cgd5_3310		NCLIV_017000.pep	XP_001428096.1	EER19427.1		PCAS_144740						PY03773	TTHERM_00035070	TA12020		TGME49_023260
MAK16					XP_001445829.1
MAK21	A7ASS6	cgd8_4170	SNAP00000006347	NCLIV_057190.pep	XP_001437595.1	EEQ98582.1									TTHERM_00976490			TGME49_113990
MAK5	A7AV91	cgd8_190		NCLIV_036150.pep		EER11948.1									TTHERM_00131240	TA19090		TGME49_070620
MDN1	A7AMK8	cgd5_3110	GLIMMERHMM190_V3.0.1_PHASES00000215134	NCLIV_017650.pep	XP_001453019.1	EER06055.1	PB000170.03.0		PF14_0326	Pg_2265551.c000321066.Contig1-3-99-9341	PKH_131480		PVX_084810	PY00634	TTHERM_00070730	TA18495	Q4MZD2	TGME49_042620
MEX67
MLP1
MLP2
MPP10	A7AVA4	cgd7_3590	GLIMMERHMM190_V3.0.1_PHASES00000220691	NCLIV_055310.pep	XP_001432210.1	EER12429.1	PB000469.03.0	PCAS_051120	PF10_0266		PKH_061140		PVX_111365	PY06994	TTHERM_00622790	TA19190	Q4N9F4	TGME49_111410
MPP6
MRD1	A7AT74	cgd6_4710	SNAP00000001766	NCLIV_010870.pep	XP_001454919.1	EER15876.1	PB000731.02.0	PCAS_143480	PFL0830w	Pg_2265551.c000241764.Contig1-1-28-2883	PKH_143430	Pr_3502696.c000024815.Contig1-5-3073-137	PVX_123535	PY07349	TTHERM_00408740	TA08240	Q4N2E9	TGME49_118690
MRT4	A7AWU1	cgd7_1600	SNAP00000006560		XP_001447984.1	EER01324.1	PB000569.00.0	PCAS_114300	MAL13P1.341		PKH_110290		PVX_115340	PY03082	TTHERM_01151550	TA16885	Q4N6Z7	TGME49_055320
MSN5
MTR2
MTR3
MTR4	A7AUA6	cgd8_2520		NCLIV_013510.pep	XP_001448725.1		PB001112.02.0	PCAS_010160	PFF0100w	Pg_2265551.c000129047.Contig1-1-196-3942	PKH_114780		PVX_113270	PY01861	TTHERM_00316180	TA13610	Q4N4X3	TGME49_013770
NAF1	A7ARV0		TWINSCAN_PHASES00000238467	NCLIV_041760.pep	XP_001440990.1	EER05729.1									TTHERM_00637360	TA06040	Q4N7G3	TGME49_089510
NAN1	A7AQU3			NCLIV_057900.pep												TA21085	Q4N8V6	TGME49_115140
NAP1	A7AVH6	cgd4_720	GLIMMERHMM190_V3.0.1_PHASES00000217366	NCLIV_029040.pep	XP_001444376.1	EER15670.1	PB000303.02.0	PCAS_060330	PFL0185c		PKH_130240	Pr_3502696.c000023765.Contig1-2-878-1864	PVX_084230	PY05915		TA04600	Q4MZR5	TGME49_056060
NAR1	A7AWH1	cgd1_190	SNAP00000003613	NCLIV_017610.pep	XP_001457211.1	EEQ99025.1	PB001070.03.0	PCAS_011300	PFF0685c	Pg_Contig62-6-2006-24	PKH_113480		PVX_113845	PY01084	TTHERM_00198090	TA05450	Q4N0Y8	TGME49_042580
NBP35	A7AVK0	cgd8_3140		NCLIV_019460.pep	XP_001450416.1	EER04749.1	PB000617.01.0	PCAS_081170	PFI0525w	Pg_2265551.c000013515.Contig1-4-4072-2747	PKH_070820		PVX_098980	PY00852	TTHERM_00312220	TA04495	Q4MZT5	TGME49_080730
NET1
NGL2	A7AWK6			NCLIV_020830.pep					PF13_0336		PKH_110720		PVX_115130	PY06685				TGME49_004410
NHP2	A7ATW9	cgd3_760	GENEFINDER_PHASES00000225538	NCLIV_056830.pep	XP_001454204.1	EER00062.1	PB000341.02.0	PCAS_073090	PFD0960c		PKH_052410		PVX_090080	PY02904	TTHERM_01053100	TA07115	Q4N310	TGME49_113560
NIP7	A7AT56	cgd4_660	SNAP00000001715	NCLIV_035580.pep	XP_001438889.1	EER04318.1	PB000868.03.0	PCAS_133470	PF14_0635		PKH_123900		PVX_117130		TTHERM_00590240	TA08380	Q4N2C1	TGME49_071280
NMD3	A7ARX8	cgd3_1340		NCLIV_059760.pep	XP_001459599.1	EER02194.1	PB000176.01.0	PCAS_021180	PF07_0121	Pg_2265551.c000128676.Contig1-3-3-1814	PKH_021370		PVX_081765	PY01474	TTHERM_00470530	TA05875	Q4N7J2	TGME49_016480
NOB1	A7AQG5	cgd7_1530	SNAP00000006437	NCLIV_061710.pep	XP_001430590.1	EER18480.1	PB000174.03.0	PCAS_072980	PFD0905w		PKH_052300		PVX_090025	PY05599	TTHERM_00247100	TA21215	Q4N8Y3	TGME49_018570
NOC2	A7ARQ9	cgd1_360		NCLIV_026710.pep	XP_001427706.1	EER04625.1	PB000649.03.0	PCAS_135830	PF13_0219		PKH_121390		PVX_082935	PY04556	TTHERM_01220330			TGME49_060320
NOC3					XP_001456456.1										TTHERM_00191850
NOC4	A7AU54	cgd3_3250		NCLIV_010500.pep	XP_001453954.1	EER01550.1									TTHERM_00462830	TA17330	Q4N3D3	TGME49_119660
NOG1	A7AN64	cgd4_1700	SNAP00000003096	NCLIV_025960.pep	XP_001444483.1	EER18207.1	PB000526.00.0	PCAS_011180	PFF0625w	Pg_2265551.c000014051.Contig1-1-9607-11652	PKH_113600		PVX_113785	PY03098	TTHERM_00242500	TA12125	Q4N5P2	TGME49_061520
NOG2	A7AWQ5	cgd2_2170	TWINSCAN_PHASES00000241023	NCLIV_070120.pep	XP_001436662.1	EER03584.1	PB000271.02.0	PCAS_102020	PF14_0221	Pg_2265551.c000412379.Contig1-6-2982-1177	PKH_132610		PVX_085330	PY00019	TTHERM_01028770	TA14695	Q4N4D1	TGME49_105750
NOP1	A7APG5	cgd8_4330		NCLIV_055330.pep	XP_001429240.1	EER18635.1	PB000893.01.0	PCAS_103490	PF14_0068	Pg_2265551.c000412136.Contig1-1-5524-6555	PKH_133980	Pr_3502696.c000124821.Contig1-6-1300-587	PVX_086075	PY01071	TTHERM_00138080	TA09940	Q4N1E9	TGME49_111430
NOP10	A7AS88	cgd1_530			XP_001459286.1	EER15294.1	PB104624.00.0	PCAS_101170	PF14_0784		PKH_131630		PVX_084895	PY05263		TA02850	Q4N7Z7	TGME49_078270
NOP12	A7APK1			NCLIV_028890.pep	XP_001427059.1		PB300359.00.0	PCAS_050430	PF10_0194		PKH_060400		PVX_001865		TTHERM_00756450	TA11295	Q4N1A8	TGME49_083880
NOP13		cgd2_1000	GLIMMERHMM190_V3.0.1_PHASES00000220087	NCLIV_008480.pep		EER02380.1								PY03602	TTHERM_00384800	TA20210	Q4N432	TGME49_094710
NOP14		cgd8_4370		NCLIV_056470.pep	XP_001454324.1	EER01571.1												TGME49_113130
NOP15	A7AQD9	cgd7_1620	TWINSCAN_PHASES00000235784	NCLIV_052320.pep	XP_001432022.1	EER05351.1	PB000019.02.0	PCAS_142100	PF14_0656				PVX_117025	PY03520	TTHERM_00248430	TA16935	Q4N6Y8	TGME49_015400
NOP16				NCLIV_056310.pep														TGME49_112960
NOP2	A7AUD8	cgd6_3230	TWINSCAN_PHASES00000240124	NCLIV_041000.pep	XP_001441986.1	EER04084.1	PB001096.01.0	PCAS_092730	PF11_0305	Pg_2265551.c000128792.Contig1-1-640-2568	PKH_092720	Pr_3502696.c000125516.Contig1-1-898-1380	PVX_092085	PY05667	TTHERM_00637490	TA13855	Q4N4T2	TGME49_088530
NOP4	A7AV01	cgd5_1190		NCLIV_045550.pep	XP_001457311.1	EER17109.1	PB000828.01.0	PCAS_120150	PF10_0028		PKH_134100		PVX_094315		TTHERM_00657460
NOP53	A7ANP3				XP_001425964.1	EER18455.1										TA12660
NOP58	A7AUE3	cgd3_2110	GLIMMERHMM190_V3.0.1_PHASES00000220331	NCLIV_020180.pep	XP_001459825.1	EER15932.1	PB000470.01.0	PCAS_120770	PF10_0085	Pg_2265551.c000129452.Contig1-4-2509-1085	PKH_080790	Pr_3502696.c000125716.Contig1-5-1751-135	PVX_094640	PY05710	TTHERM_00050590	TA13805	Q4N4U0	TGME49_005510
NOP6			SNAP00000004250	NCLIV_048640.pep														TGME49_023860
NOP7		cgd6_940		NCLIV_016420.pep	XP_001448861.1										TTHERM_00628420			TGME49_039790
NOP8
NOP9
NPL3	A7AR55	cgd8_3370	SNAP00000003207	NCLIV_044390.pep	XP_001461793.1	EER05139.1			PF10_0047			Pr_3502696.c000023466.Contig1-4-2698-119				TA06100	Q4N7F5	TGME49_104760
NSA1		cgd3_2640	GLIMMERHMM190_V3.0.1_PHASES00000216339	NCLIV_047350.pep	XP_001443363.1										TTHERM_00977590	TA07315	Q4N2W8	TGME49_025360
NSA2	A7AM09	cgd3_4100		NCLIV_017790.pep	XP_001429100.1	EER08093.1	PB001536.02.0	PCAS_080490	MAL7P1.24	Pg_2265551.c000412703.Contig1-1-2089-2889	PKH_010600	Pr_3502696.c000124873.Contig1-4-1156-359	PVX_087920	PY00137	TTHERM_00446310	TA18362	Q4MYM0	TGME49_042800
NSR1	A7AMD5	cgd3_4150	SNAP00000005975	NCLIV_043300.pep	XP_001432122.1	EER18935.1	PB000611.02.0	PCAS_092280	PF13_0315		PKH_092450	Pr_3502696.c000126197.Contig1-1-1198-2250	PVX_113920	PY02124	TTHERM_00047170	TA15230	Q4N432	TGME49_091930
NUG1		cgd4_4040			XP_001434323.1	EER03386.1									TTHERM_00455650
PAP2		cgd7_3630			XP_001425382.1				MAL13P1.170
PIH1			SNAP00000000429		XP_001451565.1	EEQ98386.1	PB000012.03.0	PCAS_145190	PFL1690w	Pg_2265551.c000013523.Contig1-3-690-1262	PKH_073000	Pr_3502696.c000126860.Contig1-3-1869-2294	PVX_087120	PY03213	TTHERM_00145250
PNO1	A7ARS3				XP_001456210.1	EEQ99667.1	PB300379.00.0	PCAS_133710	PF14_0661	Pg_2265551.c000241891.Contig1-2-137-913	PKH_123590	Pr_3502696.c000218722.Contig1-1-1-357	PVX_117000	PY03646	TTHERM_00456900	TA06215	Q4N7D3	TGME49_020490
POP1	A7AM31	cgd3_2820		NCLIV_009000.pep	XP_001439697.1	EER05907.1		PCAS_122080	MAL7P1.28	Pg_2265551.c000242007.Contig1-6-4274-1287	PKH_010770				TTHERM_00222280	TA18235	Q4MYQ2	TGME49_054730
POP3
POP4	A7ASG7	cgd3_800		NCLIV_044880.pep	XP_001460300.1	EER15828.1	PB000951.03.0	PCAS_112610			PKH_112140			PY02708		TA09545	Q4N6J6	TGME49_028720
POP5					XP_001462392.1	EER14828.1
POP6
POP7
POP8
PRP43	A7AWT7	cgd8_4100		NCLIV_033280.pep	XP_001456408.1	EEQ97718.1	PB000897.02.0	PCAS_081840	PFI0860c	Pg_Contig44-4-3873-1258	PKH_071490		PVX_099300	PY06080		TA16855	Q4N701	TGME49_033520
PTC3	A7AX92	cgd3_2020	SNAP00000006219	NCLIV_032320.pep	XP_001426670.1	EER08629.1	PB000103.02.0	PCAS_071150	PF11_0396	Pg_2265551.c000241805.Contig1-6-3158-666	PKH_093630		PVX_092540	PY06845	TTHERM_00382310	TA19895	Q4N2D9	TGME49_032340
PUF6
PWP1	A7AMI6	cgd4_2750	SNAP00000005211	NCLIV_041800.pep	XP_001457378.1	EER19450.1	PB001122.00.0		PFL1820w		PKH_142950			PY06589	TTHERM_00590030	TA18660		TGME49_089550
PWP2	A7ASZ9			NCLIV_002140.pep	XP_001435005.1			PCAS_122860			PKH_011600			PY04284		TA08685	Q4N272	TGME49_095680
PXR1		cgd5_240													TTHERM_00295060
RAI1
RAT1	A7AUQ3	cgd8_2250		NCLIV_070100.pep		EER19448.1	PB000392.00.0	PCAS_081040	PFI0455w	Pg_2265551.c000241623.Contig1-6-8123-4467	PKH_070680		PVX_098910	PY03131		TA05935		TGME49_105780
RCL1	A7ARB0	cgd8_3660	GLIMMERHMM190_V3.0.1_PHASES00000215989	NCLIV_032370.pep	XP_001346923.1	EEQ99254.1	PB300825.00.0	PCAS_133880	PF14_0677		PKH_123430	Pr_3502696.c000125693.Contig1-2-1922-3313	PVX_116920	PY05891	TTHERM_00101480	TA03460	Q4N0B8	TGME49_032390
REG1
REH1				NCLIV_068940.pep			PB001266.02.0											TGME49_039070
REI1	A7APW5	cgd8_1550			XP_001447739.1	EER00831.1		PCAS_100730	PFD0485w		PKH_030480		PVX_000755	PY04088	TTHERM_00137920	TA15770	Q4N636
REX2			TWINSCAN_PHASES00000242513	NCLIV_054180.pep	XP_001456938.1	EER16442.1									TTHERM_00112610			TGME49_110060
REX4		cgd7_1030		NCLIV_003870.pep	XP_001458865.1	EER08591.1									TTHERM_00008800			TGME49_009570
RIA1					XP_001458816.1			PCAS_136570	MAL13P1.243				PVX_083310	PY02627			Q4N6T2
RIO1	A7ART1	cgd5_2000	ComparativeBlastX_A7ART1.1_1	NCLIV_011910.pep	XP_001444804.1	EER04867.1	PB000310.01.0	PCAS_144780	PFL1490w	Pg_2265551.c000320187.Contig1-5-3470-1008	PKH_144780		PVX_124185	PY01572	TTHERM_00046680	TA06180	Q4N7E0	TGME49_010830
RIO2	A7APL1	cgd7_440	SNAP00000004787	NCLIV_045890.pep	XP_001435509.1	EER15023.1	PB000429.00.0	PCAS_062360	PFD0975w	Pg_2265551.c000013723.Contig1-5-8736-6517	PKH_052440		PVX_090095	PY06287	TTHERM_00112910	TA11250	Q4N198	TGME49_027260
RIX1
RIX7	A7ASH9	cgd5_2010	e1009b11.tmp0011	NCLIV_031210.pep	XP_001423501.1	EER06132.1	PB000404.03.0	PCAS_122230	MAL8P1.92	Pg_Contig86-4-5217-1768	PKH_142400	Pr_3502696.c000024887.Contig1-6-2454-418	PVX_123055	PY05787	TTHERM_01608700	TA16645	Q4N6L2	TGME49_030710
RLI1	A7APL7					EER05147.1				Pg_2265551.c000241722.Contig1-2-1331-3268	PKH_110230		PVX_115370			TA11220	Q4N194
RLP24	A7AR75	cgd7_5310	TWINSCAN_PHASES00000242576	NCLIV_017700.pep	XP_001453018.1	EER11104.1	PB000836.02.0	PCAS_110540	PFE0300c		PKH_102690		PVX_097860	PY00711	TTHERM_00558070	TA03415	Q4N0C6	TGME49_042680
RLP7
RMP1
RNA1				NCLIV_012360.pep	XP_001433205.1										TTHERM_00766430
RNH70	A7ANV7		GLIMMERHMM190_V3.0.1_PHASES00000220510	NCLIV_050920.pep	XP_001435619.1	EER18797.1	PB000647.00.0	PCAS_135570	PF13_0208	Pg_2265551.c000411986.Contig1-6-2525-855	PKH_121640		PVX_082795	PY04969				TGME49_037020
RNT1
ROK1	A7AR78	cgd6_3210		NCLIV_007630.pep	XP_001439312.1	EER16976.1	PB300833.00.0	PCAS_050580	PF10_0209	Pg_2265551.c000413513.Contig1-5-6431-4500	PKH_060560		PVX_001940	PY02253	TTHERM_00700870	TA03400	Q4MZ82	TGME49_053090
RPF1	A7AVM3	cgd2_160		NCLIV_066680.pep	XP_001455721.1	EEQ99831.1		PCAS_082250	PFI1070c	Pg_2265551.c000412320.Contig1-2-2717-3541	PKH_071900		PVX_099507			TA04340	Q4MZW1	TGME49_051600
RPF2	A7AWD5	cgd8_4680	GLIMMERHMM190_V3.0.1_PHASES00000214444	NCLIV_032490.pep	XP_001426585.1	EER17799.1	PB000591.01.0	PCAS_051250	PF10_0278	Pg_2265551.c000129939.Contig1-6-409-23	PKH_061270		PVX_111300	PY05510	TTHERM_00035630		Q4N8A6	TGME49_032520
RPP1	A7AX55	cgd3_1620			XP_001346874.1											TA15800	Q4N3S9
RRB1	A7AUN6	cgd4_3360		NCLIV_055640.pep	XP_001432492.1		PB001050.01.0	PCAS_072390	PF08_0065	Pg_2265551.c000012236.Contig1-3-1284-2639	PKH_051650	Pr_3502696.c000125036.Contig1-4-4588-3119	PVX_089605	PY00572	TTHERM_00467910	TA14475	Q4N4H0	TGME49_111870
RRP1	A7ANX3	cgd4_1990	TWINSCAN_PHASES00000241203		XP_001453212.1	EER16281.1		PCAS_083170	PFI1510w		PKH_072940	Pr_3502696.c000128259.Contig1-6-2034-64	PVX_087145		TTHERM_00083680	TA10895	Q4N1W6	TGME49_024970
RRP12		cgd8_3380		NCLIV_021940.pep		EER04748.1									TTHERM_00760630			TGME49_002980
RRP14
RRP15
RRP17					XP_001424749.1	EER02011.1
RRP3
RRP4	A7APY0			NCLIV_047850.pep	XP_001437980.1										TTHERM_00586540	TA14785	Q4N656	TGME49_024860
RRP40	A7AN46	cgd3_780	TWINSCAN_PHASES00000235235	NCLIV_055960.pep	XP_001347226.1	EER10241.1	PB000640.02.0	PCAS_140740	MAL13P1.36	Pg_2265551.c000412253.Contig1-6-980-363	PKH_140590	Pr_3502696.c000124639.Contig1-6-2522-1782	PVX_122185	PY05611	TTHERM_01050590	TA02595	Q4N0S0	TGME49_112400
RRP42		cgd8_340					PB000650.03.0	PCAS_135810	MAL13P1.204	Pg_2265551.c000319507.Contig1-5-1620-736				PY02553
RRP43			SNAP00000003295
RRP45		cgd7_2380					PB001050.03.0	PCAS_113990	PF13_0340	Pg_2265551.c000128857.Contig1-4-2394-865	PKH_110620		PVX_115185	PY06726	TTHERM_00463140
RRP46
RRP5		cgd8_2050		NCLIV_047560.pep		EER14824.1									TTHERM_00961910
RRP6															TTHERM_01122740
RRP7		cgd4_90		NCLIV_028020.pep		EER00899.1					PKH_111930							TGME49_058500
RRP8	A7ARH5	cgd4_3800	ComparativeBlastX_Q5CFE8.1_2	NCLIV_059700.pep	XP_001448426.1	EER05908.1	PB000907.02.0	PCAS_082580	PFI1235w	Pg_2265551.c000127931.Contig1-3-195-1256	PKH_072230		PVX_099675	PY00928	TTHERM_00085250	TA03880	Q4N045	TGME49_016560
RRP9		cgd3_1090		NCLIV_023030.pep	XP_001458372.1	EER09023.1									TTHERM_00449570			TGME49_001710
RRS1	A7ARL2	cgd4_1220	SNAP00000004762	NCLIV_009820.pep		EER04273.1	PB000528.02.0	PCAS_092090	PF11_0259	Pg_2265551.c000013146.Contig1-5-2819-2250	PKH_092230	Pr_3502696.c000125447.Contig1-6-3306-2794	PVX_091855	PY00816	TTHERM_00594220	TA06550	Q4N774	TGME49_120450
RSA1
RSA3
RSA4	A7ATK2	cgd2_330	SNAP00000005769	NCLIV_052610.pep	XP_001431648.1	EER13541.1	PB001104.03.0	PCAS_070430	PF11_0471	Pg_2265551.c000411928.Contig1-6-3168-1297	PKH_094350		PVX_092900	PY02598	TTHERM_00941520	TA07639	Q4N2R1	TGME49_015740
RSP5
SAS10	A7ASB0	cgd1_3130	GLIMMERHMM190_V3.0.1_PHASES00000217442	NCLIV_059190.pep	XP_001448618.1	EER02250.1				Pg_2265551.c000412347.Contig1-1-403-2691					TTHERM_00590320	TA06790		TGME49_116900
SCP160				NCLIV_050210.pep	XP_001427276.1	EEQ98272.1									TTHERM_00420000			TGME49_071250
SDA1		cgd2_3430			XP_001427738.1	EER14718.1
SDO1	A7AQT3	cgd8_3310	GLIMMERHMM190_V3.0.1_PHASES00000218889	NCLIV_022460.pep	XP_001437078.1	EER00788.1		PCAS_103140	PF14_0107		PKH_133680		PVX_085905	PY04031	TTHERM_00148760		Q4N8W7
SEN1					XP_001433193.1
SHQ1					XP_001449178.1										TTHERM_00497540
SIK1	A7ASB8	cgd2_50	GENEFINDER_PHASES00000222192	NCLIV_065270.pep	XP_001452484.1	EER13780.1	PB000513.03.0	PCAS_091470	PF11_0191	Pg_2265551.c000012676.Contig1-2-554-2293	PKH_091590		PVX_091560	PY00908	TTHERM_00558040	TA06825	Q4N7S3	TGME49_047470
SIR2	A7AWG1			NCLIV_038820.pep		EER09226.1	PB000839.01.0		PF13_0152	Pg_2265551.c000413242.Contig1-5-1408-599	PKH_122390	Pr_3502696.c000125785.Contig1-4-1916-1089		PY01554	TTHERM_00859330			TGME49_027020
SKI6					XP_001446341.1	EER15640.1									TTHERM_00691500
SLX9
SMT3	A7AQD2	cgd8_4260	SNAP00000002413	NCLIV_039480.pep	XP_001461647.1	EER05006.1	PB000112.01.0	PCAS_110510	PFE0285c		PKH_102720		PVX_097850		TTHERM_00410130	TA16970	Q4N6Y0	TGME49_066460
SNM1
SNU13	A7APP6	cgd6_3850	TWINSCAN_PHASES00000232716	NCLIV_050630.pep	XP_001423812.1	EER17055.1	PB000394.00.0	PCAS_092000	PF11_0250		PKH_092140		PVX_091810	PY03136	TTHERM_00325650	TA11075	Q4N157	TGME49_036580
SOF1	A7AQQ5			NCLIV_033200.pep	XP_001425010.1	EER06749.1	PB001262.02.0	PCAS_100670	PFD0455w	Pg_2265551.c000013681.Contig1-1-2875-4287	PKH_030550		PVX_000785	PY04096	TTHERM_00954220	TA19525	Q4N983	TGME49_033410
SPB1	A7APJ4	cgd4_1580		NCLIV_002910.pep	XP_001461005.1		PB000001.01.0	PCAS_113040	PF13_0286		PKH_111690		PVX_114700		TTHERM_00954300	TA11330	Q4N1B5	TGME49_007990
SPB4	A7ANF1	cgd3_1590		NCLIV_020160.pep	XP_001441902.1	EER09221.1		PCAS_131220	PF14_0185		PKH_132990		PVX_000680	PY03573	TTHERM_00316680	TA13135		TGME49_005540
SPP382				NCLIV_032880.pep														TGME49_033080
SQS1	A7AS06		ComparativeBlastX_Q7RRD6.1_1	NCLIV_051870.pep		EER00944.1												TGME49_014820
SQT1
SRD1
SRM1	A7AWZ7	cgd4_1350	GLIMMERHMM190_V3.0.1_PHASES00000221305	NCLIV_064790.pep	XP_001423387.1	EER01582.1	PB000419.01.0	PCAS_110780	PFE0420c	Pg_Contig14-3-1071-7940	PKH_102440	Pr_Contig9-5-7127-1857	PVX_097985	PY07101	TTHERM_00410160	TA05090	Q4MZI2	TGME49_113860
SRP1	A7APR0	cgd8_3260		NCLIV_007390.pep		EER19268.1	PB001062.00.0	PCAS_142690	PF08_0087		PKH_142620		PVX_123150	PY01795		TA10365	Q4N3I4	TGME49_052290
SSF1				NCLIV_033880.pep		EER12812.1					PKH_051210		PVX_089410		TTHERM_00004830	TA13180		TGME49_073840
SSF2	A7ANE2	cgd8_3390	GLIMMERHMM190_V3.0.1_PHASES00000216239		XP_001459518.1												Q4N549
SWT1
TIF6	A7ANL7	cgd4_3130	SNAP00000000062	NCLIV_010860.pep	XP_001432529.1	EER03676.1	PB103686.00.0	PCAS_135220	PF13_0178	Pg_2265551.c000413609.Contig1-3-3747-4493	PKH_122010	Pr_3502696.c000124844.Contig1-5-1065-310	PVX_082570	PY01848	TTHERM_00732590	TA12585	Q4N5F7	TGME49_118700
TLR1		cgd3_170		NCLIV_018980.pep	XP_001436382.1			PCAS_020230			PKH_020380						Q4N193	TGME49_044420
TMA16
TMA23				NCLIV_022150.pep
TRF5				NCLIV_043710.pep	XP_001452417.1
TSR1	A7AW18	cgd5_1240		NCLIV_040120.pep	XP_001432090.1	EER08703.1		PCAS_131890	PF14_0494	Pg_2265551.c000410221.Contig1-6-8833-5951	PKH_125440		PVX_117885	PY01621		TA19450	Q4N9V4	TGME49_065110
TSR2			SNAP00000002148	NCLIV_051100.pep		EER09320.1					PKH_020680		PVX_081450		TTHERM_00446320	TA04040	Q4N008	TGME49_037240
UBA2	A7AV76	cgd2_1460		NCLIV_055390.pep	XP_001456559.1	EER03893.1	PB000980.01.0	PCAS_145390	PFL1790w	Pg_2265551.c000129038.Contig1-1-793-2172	PKH_145560	Pr_3502696.c000125433.Contig1-4-2568-628	PVX_100800	PY05539	TTHERM_00391590	TA18995	Q4N9I7	TGME49_111500
UBC9	A7AX08	cgd7_2840	EIMER_contig_00020804.Exonerate2BLASTCDS.Gene.2	NCLIV_003300.pep	XP_001430876.1	EER18842.1	PB000414.02.0	PCAS_081590	PFI0740c		PKH_071240	Pr_3502696.c000125763.Contig1-2-2003-2191	PVX_099185		TTHERM_00522720	TA05120	Q4MZ89	TGME49_008780
ULP1	A7ATV3	cgd5_2810	ComparativeBlastX_A5K8K3.1_1	NCLIV_040060.pep	XP_001456555.1	EER05155.1	PB000399.03.0	PCAS_145080	PFL1635w	Pg_2265551.c000129005.Contig1-6-3524-702	PKH_145100		PVX_100650	PY02388	TTHERM_00348200	TA07090	Q4N314	TGME49_065190
URB1
URB2
UTP10
UTP11	A7AWU5	cgd1_610		NCLIV_035500.pep	XP_001448056.1	EER20293.1		PCAS_146310		Pg_2265551.c000241738.Contig1-4-2089-1427	PKH_146520		PVX_101285	PY01569	TTHERM_00316240	TA19300	Q4N9D1	TGME49_071390
UTP13	A7AUM6	cgd4_900		NCLIV_051440.pep	XP_001423231.1	EER07416.1		PCAS_121220	PF10_0128		PKH_081260		PVX_094875	PY01359		TA14425	Q4N4H8	TGME49_014200
UTP14	A7ASE5	cgd1_2000	GENEFINDER_PHASES00000224150	NCLIV_020190.pep	XP_001459035.1	EER15443.1					PKH_011520		PVX_093590	PY05632	TTHERM_00637800	TA06990	Q4N7P3	TGME49_005500
UTP15	A7AQE3	cgd3_2270		NCLIV_016210.pep	XP_001450261.1	EER11719.1									TTHERM_00530130	TA16915	Q4N6Z3	TGME49_039590
UTP18		cgd5_4260		NCLIV_042190.pep											TTHERM_00425950			TGME49_034610
UTP20				NCLIV_059960.pep		EER19717.1									TTHERM_00557930			TGME49_016210
UTP21	A7AQP4	cgd1_2890		NCLIV_036760.pep	XP_001347084.1	EER13130.1									TTHERM_00647070			TGME49_069770
UTP22	A7AS51	cgd8_1100	GLIMMERHMM190_V3.0.1_PHASES00000219965	NCLIV_002670.pep		EER06243.1												TGME49_007720
UTP23	A7AMI7	cgd8_4870		NCLIV_043380.pep	XP_001429645.1	EER07071.1					PKH_144210		PVX_123895		TTHERM_00655740
UTP25	A7AR49	cgd7_250	SNAP00000001000	NCLIV_035820.pep	XP_001449027.1	EER05077.1	PB001161.01.0	PCAS_120410	PF10_0054		PKH_080370		PVX_094450	PY02979	TTHERM_00678580	TA09740	Q4N6F7	TGME49_070960
UTP30	A7AS02	cgd7_3490	SNAP00000005380	NCLIV_057650.pep	XP_001425667.1										TTHERM_00585290	TA05730
UTP4	A7ANM1	cgd8_3110													TTHERM_00429830
UTP5	A7AWU3														TTHERM_00077780	TA19290	Q4N9D3	TGME49_003370
UTP6	A7AN30	cgd8_900			XP_001452782.1	EER12770.1	PB000882.02.0	PCAS_140750	PF13_0035		PKH_140600		PVX_122190	PY05610		TA02655	Q4N0T4
UTP7			TWINSCAN_PHASES00000236567	NCLIV_037710.pep	XP_001450337.1	EER08600.1		PCAS_062060			PKH_031630		PVX_096225	PY02268	TTHERM_00190620		Q4MZE4	TGME49_068640
UTP8
UTP9
YAR1		cgd7_5250			XP_001439776.1	EER02446.1									TTHERM_00136389			TGME49_054510
YGR251W
YGR283C							PB000228.03.0							PY04902			Q4N8U6
YIL096C						EER13967.1					PKH_051880
YIL151C
YME2
YMR310C		cgd7_4590		NCLIV_014470.pep	XP_001451813.1													TGME49_085950
YTM1	A7APH9	cgd6_3370	TWINSCAN_PHASES00000234147	NCLIV_054070.pep	XP_001433836.1	EER11376.1	PB000730.00.0	PCAS_112880	PFF1480w		PKH_111840		PVX_114625		TTHERM_00077220	TA09855	Q4N1D6	TGME49_109950
YVH1	A7ANQ5		SNAP00000001628		XP_001451217.1	EER11135.1	PB000827.00.0	PCAS_132210	PF14_0524		PKH_125130		PVX_117715	PY05421	TTHERM_00590000	TA12800		TGME49_021500

## Sheet: SupplTab8. Amoebozoa
Supplementary Table 8D. Yeast-like RBF candidates in the Amoebozoa
	Dictyostelium_discoideum_AX4	Dictyostelium_purpureum_QSDP1	Entamoeba_dispar_SAW760	Entamoeba_histolytica	Polysphondylium_pallidum
AFG2	DDB0237527	147573	XP_001736148.1	32.m00228	D3B9Y8
AIR1
AIR2
ALB1
ARB1	DDB0191228	159537			D3BFH7
ARX1
ASC1	DDB0185122	50286	XP_001738110.1	10.m00364	D3BE97
BFR2	DDB0267139	160000			D3BMB4
BMS1	DDB0234115	158216	XP_001738762.1	299.m00044	D3B350
BRX1	DDB0238376	35229	XP_001739590.1	262.m00063	D3BJY4
BUD20	DDB0305458	44131	XP_001737479.1	199.m00091	D3B6T9
BUD21
BUD23	DDB0305316	146769	XP_001740383.1	248.m00068	D3B4H2
CBF5	DDB0233679	35400	XP_001737869.1	254.m00079	D3AWX0
CDC14	DDB0238561	159842	XP_001736727.1	3.m00672	D3BIR6
CFD1	DDB0232414	150490	XP_001740168.1		D3B280
CGR1		89506
CIA1	DDB0266672	74124	XP_001736720.1	3.m00680	D3BTD3
CIC1		155951	XP_001740155.1		D3B0F0
CMS1
CSL4	DDB0186485	33962			D3B1K7
DBP10	DDB0215372	155915			D3B5X2
DBP2	DDB0233431	27074	XP_001736203.1	6.m00437	D3BB29
DBP3
DBP5	DDB0215338	85413	XP_001737212.1	145.m00076	D3B045
DBP6	DDB0234210	148567	XP_001735325.1		D3B3Z5
DBP7	DDB0234202	154460	XP_001739707.1	127.m00131	D3BG42
DBP8
DBP9	DDB0234216	32400	XP_001736101.1	166.m00084	D3B9E0
DED1		151404
DHR2	DDB0235265	151566			D3BAY0
DIM1	DDB0266789	84787	XP_001733536.1	424.m00032	D3BI40
DIP2	DDB0233973	159968	XP_001740965.1	8.m00402	D3BE83
DIS3	DDB0234145	155003	XP_001738038.1	346.m00048	D3B6I9
DRS1	DDB0234201	157190			D3B6C6
DRS2		49853	XP_001740644.1	309.m00046
EBP2	DDB0186212	74854	XP_001741078.1	15.m00307	D3BC01
ECM1
ECM16	DDB0235265	151566			D3BAY0
EFG1
EMG1	DDB0238378	159774	XP_001736732.1	3.m00667	D3BNZ2
ENP1	DDB0266395	151558	XP_001737882.1	116.m00128	D3AY95
ENP2	DDB0237579	32241			D3B6P0
ERB1	DDB0237686	150881	XP_001734819.1	74.m00187	D3BN75
ERP2			XP_001735572.1	7.m00486
ESF1	DDB0304439	15659
ESF2	DDB0266368		XP_001737362.1	116.m00112
FAF1
FAL1	DDB0191511	156303	XP_001739087.1	5.m00474	D3BMQ8
FAP7	DDB0230995	158528	XP_001735900.1	264.m00068	D3B3B6
FCF1	DDB0237574	86906		202.m00097	D3AXB8
FCF2	DDB0233919	149698			D3B6P6
FHL1
FPR3		12681			D3BBG4
FPR4	DDB0233548	12681
FYV7
GAR1	DDB0235390	24643	XP_001741973.1	46.m00256	D3B010
GRC3	DDB0237577	149705			D3BB69
HAS1	DDB0234194	159210	XP_001741531.1	223.m00072
HCA4	DDB0234197	76134	XP_001737060.1	186.m00136	D3BK57
HCR1	DDB0233916
HRR25	DDB0185182	50476	XP_001733797.1	100.m00137	D3BDA3
IMP3
IMP4	DDB0302419	33009	XP_001738664.1	70.m00187	D3BAE8
IPI1	DDB0220122	87805			D3BTQ7
IPI3	DDB0233986	6126	XP_001740065.1	64.m00166	D3BSJ3
JJJ1	DDB0238615	41822	XP_001737614.1	9.m00392	D3BAT4
KEM1	DDB0237529	87898	XP_001736453.1	5.m00404	D3BRW5
KRE33	DDB0234062	149730	XP_001736589.1	387.m00022	D3B5A9
KRI1	DDB0184416	32209	XP_001739098.1	71.m00152	D3B6N9
KRR1			XP_001735249.1	200.m00107
LCP5		81100	XP_001736301.1	13.m00334
LOC1
LRP1
LSG1	DDB0230045	76802	XP_001739103.1	62.m00163	D3BVN2
LTV1
MAK11	DDB0167713	8425	XP_001740177.1	91.m00170	D3BCA2
MAK16		89422
MAK21	DDB0233115	75094	XP_001741377.1	297.m00063	D3AVN8
MAK5	DDB0234200	150880	XP_001737297.1	517.m00018	D3B9K7
MDN1	DDB0252730	154614	XP_001736452.1	45.m00162	D3B0N0
MEX67	DDB0305135	28723			D3BDF5
MLP1					D3B4X7
MLP2
MPP10	DDB0233073	147339	XP_001738410.1	18.m00294	D3BC65
MPP6
MRD1	DDB0233347	41662	XP_001736171.1	37.m00220	D3BR13
MRT4	DDB0252706	31349	XP_001735725.1	155.m00092	D3B7B3
MSN5	DDB0237583	147419			D3BMC7
MTR2
MTR3					D3BUW4
MTR4	DDB0233453	53548	XP_001734425.1	131.m00124
NAF1	DDB0169488	76352		12.m00316	D3BE01
NAN1					D3B6F9
NAP1	DDB0267102	34067	XP_001733632.1	171.m00087	D3BAT1
NAR1	DDB0266484	27887	XP_001735739.1	233.m00102	D3BII7
NBP35	DDB0232424	27432	XP_001741108.1	209.m00111
NET1
NGL2
NHP2	DDB0235393	151248	XP_001738003.1	92.m00147	D3BR79
NIP7	DDB0235213	41643	XP_001735446.1	160.m00085
NMD3	DDB0302495	147142	XP_001736553.1	38.m00228	D3B866
NOB1	DDB0206310	41691	XP_001735037.1	88.m00174	D3BJP1
NOC2	DDB0185982	29382	XP_001736367.1	9.m00434	D3BAJ3
NOC3	DDB0192052	15314	XP_001737059.1	186.m00135	D3AXC6
NOC4	DDB0217650	44127	XP_001736852.1	108.m00134	D3B6U0
NOG1	DDB0233587	57799	XP_001739604.1	86.m00187
NOG2	DDB0206493	41316	XP_001733657.1	408.m00045	D3BNT7
NOP1	DDB0267046		XP_001733703.1	62.m00159	D3B7T8
NOP10	DDB0235394	43500		41.m00233	D3BAU4
NOP12	DDB0188659	79507	XP_001734363.1	64.m00152	D3BMH3
NOP13	DDB0305602				D3BF17
NOP14	DDB0237494	148604			D3BV59
NOP15	DDB0217706	85031	XP_001736893.1	215.m00086	D3BR34
NOP16		75211		185.m00107	D3B9P5
NOP2	DDB0237575	146818	XP_001741734.1	39.m00224	D3BMN0
NOP4	DDB0190846	159387	XP_001738374.1	9.m00443	D3AYR4
NOP53	DDB0189380				D3AWM9
NOP58	DDB0305289	31443	XP_001740562.1	528.m00021	D3AY91
NOP6
NOP7	DDB0188412	87259		368.m00046	D3BB01
NOP8	DDB0220605	82285
NOP9
NPL3	DDB0233346	97802	XP_001738276.1	146.m00107	D3B4Y7
NSA1					D3B5B5
NSA2	DDB0305618	32773	XP_001739612.1	173.m00104	D3B3Z7
NSR1	DDB0220678	74732	XP_001733793.1	2.m00562	D3BLM3
NUG1
PAP2	DDB0252871	159072			D3AXT2
PIH1
PNO1	DDB0266405	151576	XP_001739476.1	76.m00164	D3BH44
POP1	DDB0233114	36629	XP_001733870.1	129.m00155	D3BH91
POP3
POP4		81703	XP_001740241.1	10.m00328	D3B9I4
POP5	DDB0237627	152321	XP_001737037.1
POP6
POP7
POP8
PRP43	DDB0233403	56694	XP_001736188.1	6.m00420	D3BEE3
PTC3		96246	XP_001734918.1	188.m00091	D3BMB1
PUF6	DDB0238675	155553			D3B734
PWP1	DDB0235359	28940	XP_001740034.1	341.m00046	D3BCE8
PWP2	DDB0235358	159422
PXR1		88221			D3B4P7
RAI1	DDB0190146	77914			D3BJ94
RAT1	DDB0237528	24625	XP_001733946.1	45.m00163	D3BP61
RCL1	DDB0238227	80015	XP_001741452.1	254.m00071	D3BA80
REG1
REH1
REI1	DDB0220663	91955	XP_001740843.1	219.m00081	D3B3Z8
REX2	DDB0305003	56059			D3BSL9
REX4	DDB0305008				D3BED9
RIA1	DDB0235191	149015			D3B1G6
RIO1	DDB0216428	33395	XP_001733945.1	183.m00108	D3BFF5
RIO2	DDB0216429	156778	XP_001737055.1	186.m00132	D3BDY0
RIX1
RIX7	DDB0237516	146878	XP_001735975.1	211.m00073	D3BKM7
RLI1	DDB0191227		XP_001734610.1		D3AZB7
RLP24	DDB0234227	79611	XP_001739602.1	86.m00159	D3BSM2
RLP7
RMP1
RNA1	DDB0232235	50441			D3BFK5
RNH70	DDB0305007	54227			D3B227
RNT1	DDB0231869	79950			D3AY35
ROK1	DDB0234211	6001			D3B2W2
RPF1	DDB0232092	29164	XP_001734460.1	221.m00094	D3BCJ7
RPF2	DDB0238377	81719	XP_001734186.1	289.m00071	D3BC68
RPP1		25197	XP_001734897.1	94.m00168	D3AVX9
RRB1	DDB0267050	30837	XP_001740119.1	31.m00211	D3B5L4
RRP1	DDB0205719	32669	XP_001738074.1	302.m00041	D3B5L1
RRP12	DDB0204738	149879	XP_001739238.1	204.m00089	D3B4U2
RRP14	DDB0188884	75590			D3B031
RRP15	DDB0168502	90621	XP_001736907.1	191.m00118	D3BPH8
RRP17	DDB0205231	81630			D3B8K7
RRP3
RRP4		76545			D3BDG0
RRP40	DDB0305496	160096	XP_001738942.1	203.m00121	D3BQC9
RRP42
RRP43
RRP45	DDB0202891	154682	XP_001740171.1	91.m00176	D3BAF1
RRP46	DDB0185805	85962
RRP5			XP_001737645.1	420.m00020
RRP6	DDB0233752	153473			D3BBG3
RRP7	DDB0190597	82791			D3BAZ7
RRP8	DDB0219795	9102	XP_001739527.1	76.m00148	D3BTM7
RRP9	DDB0219852	93771	XP_001739176.1	15.m00330	D3BKV9
RRS1	DDB0304994	35659	XP_001735267.1	115.m00121	D3BEK8
RSA1
RSA3	DDB0168922	148773
RSA4	DDB0252725	149688	XP_001738513.1	399.m00035	D3B3C8
RSP5
SAS10	DDB0237495				D3BTD9
SCP160					D3B412
SDA1	DDB0266533	149732			D3B3B2
SDO1	DDB0233143	94809	XP_001738563.1	188.m00086	D3B9B9
SEN1			XP_001739415.1	1.m00609
SHQ1	DDB0190160	146712	XP_001738826.1	4.m00682	D3BTI1
SIK1	DDB0237576	150326	XP_001735937.1	59.m00178	D3BCL2
SIR2			XP_001740780.1		D3BCK2
SKI6		88747	XP_001740629.1	144.m00087
SLX9		159833
SMT3	DDB0191257	155644	XP_001737444.1	19.m00315	D3BI32
SNM1
SNU13	DDB0233512	150645	XP_001739442.1	210.m00078	D3BJB1
SOF1	DDB0305497	151786	XP_001740288.1	31.m00220	D3BBG6
SPB1	DDB0238604	57851	XP_001738607.1	29.m00230	D3AZ34
SPB4	DDB0234215		XP_001737255.1	2.m00509
SPP382		80925
SQS1	DDB0187208				D3AWY3
SQT1
SRD1	DDB0220468
SRM1	DDB0235365	151599			D3AX86
SRP1	DDB0302555	50915			D3AZ87
SSF1			XP_001734543.1	16.m00308	D3BS90
SSF2	DDB0304596
SWT1
TIF6	DDB0234038	81293	XP_001739507.1	83.m00186	D3BKY4
TLR1	DDB0305702	85917			D3BQY5
TMA16	DDB0305030	41438		3.m00650	D3B640
TMA23
TRF5	DDB0252871				D3BQ45
TSR1	DDB0205380	34837			D3AYN6
TSR2	DDB0190875	148317	XP_001741032.1	19.m00340	D3BKN8
UBA2	DDB0302360	76062	XP_001736977.1	17.m00335	D3B2S4
UBC9	DDB0191440	58449	XP_001735131.1	51.m00148	D3B850
ULP1	DDB0184304	55498	XP_001734508.1	4.m00647	D3BBS0
URB1
URB2
UTP10	DDB0237545	149273
UTP11	DDB0237489	148277	XP_001735944.1	59.m00170	D3BQ99
UTP13	DDB0237552	153024	XP_001741072.1	60.m00138	D3BGA4
UTP14	DDB0237493	158317	XP_001739320.1	7.m00445	D3BRY9
UTP15	DDB0237554	29786	XP_001741808.1	19.m00311	D3BCW0
UTP18	DDB0237560	159528	XP_001740082.1	85.m00133	D3AXF0
UTP20	DDB0237561	84000			D3AZB4
UTP21	DDB0237567	26840	XP_001738013.1	90.m00169	D3BIZ7
UTP22	DDB0237569	154593	XP_001736179.1	15.m00300	D3B3Q6
UTP23	DDB0237573	85973			D3B7J5
UTP25	DDB0188327	154864	XP_001737843.1	104.m00165	D3B3U0
UTP30
UTP4	DDB0237543		XP_001739460.1	484.m00034
UTP5		79494	XP_001739079.1	360.m00047	D3BGG5
UTP6	DDB0233969	158038	XP_001737817.1	14.m00295	D3B0I7
UTP7	DDB0233108	81631	XP_001735632.1	1.m00644
UTP8
UTP9
YAR1	DDB0252775			632.m00017
YGR251W
YGR283C	DDB0304388				D3BEM0
YIL096C		154456
YIL151C
YME2
YMR310C		150135
YTM1	DDB0233985	26566	XP_001738901.1	18.m00329	D3AW79
YVH1	DDB0238872	153585		101.m00124	D3BNB6

## Sheet: SupplTab8.Bacteroidetes
Supplementary Table 8E. Yeast-like RBF candidates in the Bacteroidetes
	Candidatus_Azobacteroides_pseudotrichonymphae_genomovar._CFP2	Candidatus_Sulcia_muelleri_DMIN
AFG2
AIR1
AIR2
ALB1
ARB1
ARX1
ASC1
BFR2
BMS1
BRX1
BUD20
BUD21
BUD23
CBF5
CDC14
CFD1		ST186
CGR1
CIA1
CIC1
CMS1
CSL4
DBP10
DBP2	ST282
DBP3
DBP5
DBP6	ST385
DBP7
DBP8
DBP9
DED1
DHR2
DIM1	ST499	ST205
DIP2
DIS3	ST622
DRS1
DRS2
EBP2
ECM1
ECM16
EFG1
EMG1
ENP1
ENP2
ERB1
ERP2
ESF1
ESF2
FAF1
FAL1	ST48
FAP7
FCF1
FCF2
FHL1
FPR3
FPR4
FYV7
GAR1
GRC3
HAS1
HCA4
HCR1
HRR25
IMP3
IMP4
IPI1
IPI3
JJJ1
KEM1
KRE33
KRI1
KRR1
LCP5
LOC1
LRP1
LSG1
LTV1
MAK11
MAK16
MAK21
MAK5
MDN1
MEX67
MLP1
MLP2
MPP10
MPP6
MRD1
MRT4
MSN5
MTR2
MTR3
MTR4
NAF1
NAN1
NAP1
NAR1
NBP35
NET1
NGL2
NHP2
NIP7
NMD3
NOB1
NOC2
NOC3
NOC4
NOG1
NOG2
NOP1
NOP10
NOP12
NOP13
NOP14
NOP15
NOP16
NOP2
NOP4
NOP53
NOP58
NOP6
NOP7
NOP8
NOP9
NPL3
NSA1
NSA2
NSR1	ST484
NUG1
PAP2
PIH1
PNO1
POP1
POP3
POP4
POP5
POP6
POP7
POP8
PRP43
PTC3
PUF6
PWP1
PWP2
PXR1
RAI1
RAT1
RCL1
REG1
REH1
REI1
REX2
REX4
RIA1
RIO1
RIO2
RIX1
RIX7
RLI1	ST255
RLP24
RLP7
RMP1
RNA1
RNH70
RNT1	ST8
ROK1
RPF1
RPF2
RPP1
RRB1
RRP1
RRP12
RRP14
RRP15
RRP17
RRP3
RRP4
RRP40
RRP42
RRP43
RRP45
RRP46
RRP5	ST393	ST191
RRP6
RRP7
RRP8
RRP9
RRS1
RSA1
RSA3
RSA4
RSP5
SAS10
SCP160
SDA1
SDO1
SEN1
SHQ1
SIK1
SIR2
SKI6	ST698	ST156
SLX9
SMT3
SNM1
SNU13
SOF1
SPB1
SPB4
SPP382
SQS1
SQT1
SRD1
SRM1
SRP1
SSF1
SSF2
SWT1
TIF6
TLR1
TMA16
TMA23
TRF5
TSR1
TSR2
UBA2
UBC9
ULP1
URB1
URB2
UTP10
UTP11
UTP13
UTP14
UTP15
UTP18
UTP20
UTP21
UTP22
UTP23
UTP25
UTP30
UTP4
UTP5
UTP6
UTP7
UTP8
UTP9
YAR1
YGR251W
YGR283C
YIL096C
YIL151C
YME2
YMR310C
YTM1
YVH1

## Sheet: SupplTab8.Basidiomycota
Supplementary Table 8F. Yeast-like RBF candidates in the Basidiomycota
	Coprinopsis_cinerea	Cryptococcus_neoformans_JEC21	Gelatoporia_subvermispora	Heterobasidion_annosum	Laccaria_bicolor	Malassezia_globosa_CBS_7966	Melampsora_laricis-populina	Moniliophthora_perniciosa_FA553	Phanerochaete_chrysosporium__P-78	Pleurotus_ostreatus_PC15	Postia_placenta	Puccinia_graminis	Schizophyllum_commune	Serpula_lacrymans_S7_3	Sporobolomyces_roseus	Tremella_mesenterica_Fries	Ustilago_maydis
AFG2	CC1G_03112	Q5KE28	estExt_fgenesh1_kg.C_30036	154684	254476	XP_001729854.1	33766	XP_002397703.1	132578	169872	93304	PGTG_01544	75067	Genemark.10053_g	9366	32265	UM03565
AIR1		Q5KPL9								156731		PGTG_13936	83759	estExt_fgenesh1_kg.C_160252		61226
AIR2			estExt_fgenesh1_kg.C_200026				101315					PGTG_13717	83759
ALB1
ARB1	CC1G_11006	Q5KJ82	estExt_fgenesh1_kg.C_20010	62415	256579	XP_001731271.1	43008	XP_002390650.1	135283	176197	93220	PGTG_04588	80110	estExt_Genewise1.C_41869	17887	74887	UM01341
ARX1						XP_001729293.1		XP_002388606.1				PGTG_08880			10686		UM05665
ASC1	CC1G_07356	Q5KCJ8	estExt_fgenesh1_kg.C_60622	33519	190157	XP_001730694.1	116221	XP_002392156.1	10373	185963		PGTG_14970	69726	estExt_fgenesh1_kg.C_550025	18032	45853	UM02408
BFR2	CC1G_05720	Q5KBS9	estExt_fgenesh1_pm.C_40247	64388	302798	XP_001730904.1	108724	XP_002390946.1	2393	30925	103430	PGTG_19484	107825	estExt_fgenesh1_kg.C_380056		66745	UM04508
BMS1				122915			75321		128752								UM05722
BRX1	CC1G_01146	Q5KH08	fgenesh1_kg.5_#_16_#_isotig12489	44439	229254	XP_001731471.1	115595	XP_002396024.1	132572	22256		PGTG_00742	52040	estExt_Genewise1.C_120465	8899	37941	UM05180
BUD20	CC1G_08390	Q5KL91	estExt_Genewise1Plus.C_40528	49950	174921	XP_001728692.1				51442	90601	PGTG_19863	104304	estExt_fgenesh1_kg.C_110079	12823	19744	UM04625
BUD21
BUD23	CC1G_01180	Q5KPK4		43358	244288	XP_001732469.1	54207		132962	20789			50308	e_gw1.20.300.1	11818	38374	UM01551
CBF5	CC1G_03629	Q5KIH6	estExt_Genewise1Plus.C_11039	31160	186907	XP_001729376.1	25274		135698	155347		PGTG_15995	255708	estExt_Genewise1.C_20292	18803	40777	UM00685
CDC14	CC1G_01305	Q5KNZ4	estExt_fgenesh1_kg.C_20800	170936	239321	XP_001730498.1	36193	XP_002386827.1	139604	173562	134987	PGTG_13987	72472	gw1.4.643.1	5195	25011	UM06187
CFD1																	UM03486
CGR1		Q5KH33			300990					185824
CIA1	CC1G_05316	Q5KA32	estExt_fgenesh1_pg.C_120171	148254	254287	XP_001731917.1	84678		137965	62394		PGTG_09659	59655	estExt_fgenesh1_pg.C_20186	8794	33145	UM04658
CIC1	CC1G_07169									31764
CMS1	CC1G_03831	Q5KCE2					101248	XP_002392631.1	123426	20436			10469	estExt_fgenesh1_kg.C_110124	33091
CSL4	CC1G_06805	Q5KIV2	estExt_Genewise1Plus.C_11850	121731	291534	XP_001731628.1			6554	49397		PGTG_18773	13800	estExt_fgenesh1_kg.C_70537	14121	45342	UM00690
DBP10	CC1G_06853	Q5KMS9	estExt_Genewise1.C_60304	45479		XP_001731406.1	32308		133565	29040		PGTG_11063	257992	estExt_Genewise1.C_60447	813	39597	UM05200
DBP2	CC1G_10920	Q5KFM6	estExt_fgenesh1_kg.C_160033	148484	184803	XP_001729659.1	78893		126823	186100		PGTG_02295	82297	fgenesh1_kg.7_#_702_#_1693_2_CFOT_CFPN	18165	46029	UM00314
DBP3	CC1G_08643	Q5KHB7	e_gw1.1.1874.1	58103	181543	XP_001730923.1	51000		130400	9348		PGTG_00882	62132	estExt_fgenesh1_kg.C_270002	14603	41622	UM01732
DBP5	CC1G_07577	Q5KBP5	Genemark.8108_g	157053	296981	XP_001730195.1	45784		136727	161605		PGTG_19040	76407	estExt_fgenesh1_kg.C_70380	15401	72673	UM03765
DBP6	CC1G_07576	Q5KKF5	estExt_fgenesh1_pg.C_140216	38634	249916	XP_001729149.1	101203			32798			55946	e_gw1.7.774.1	14767	35235	UM00921
DBP7	CC1G_03191	Q5KAI2	estExt_fgenesh1_kg.C_60128	123078	249620	XP_001730489.1	46695		133978	29877		PGTG_16252	16914	fgenesh1_pm.6_#_295		73211	UM06228
DBP8	CC1G_00257	Q5KPU1	estExt_fgenesh1_pm.C_20579	62951	152287	XP_001730662.1	53003		139682	27690		PGTG_06043	47286	e_gw1.4.1436.1	15815	71341	UM01336
DBP9	CC1G_05708	Q5K7L2	estExt_fgenesh1_pm.C_190097	50655	319316	XP_001730629.1	34088		137738	158978		PGTG_10136	67090	estExt_fgenesh1_pg.C_100138	1846	72807	UM03892
DED1	CC1G_08317		fgenesh1_kg.4_#_424_#_isotig06944	36307	302895	XP_001730224.1	78286		127255	40314		PGTG_11016	67353	estExt_fgenesh1_pg.C_130118	10350
DHR2	CC1G_02923	Q5KKP2	Genemark.2676_g	51682	230870	XP_001730382.1	35627		134942	31688		PGTG_12632		estExt_fgenesh1_pm.C_80485	17937	70724	UM04665
DIM1	CC1G_08766	Q5KAX6	estExt_fgenesh1_kg.C_110208	49014	248976	XP_001729060.1	49047	XP_002393175.1	132090	34617	97193	PGTG_09897	56433	estExt_fgenesh1_kg.C_140140	14718	67675	UM02444
DIP2	CC1G_00216	Q5K8L8	estExt_Genewise1.C_20797	155480	311696	XP_001731850.1	59340		140033	27026			80374	estExt_fgenesh1_pm.C_40368	19212	72445	UM01153
DIS3	CC1G_00142	Q5KJ33	estExt_fgenesh1_kg.C_110207	60852	248250	XP_001732306.1	54248	XP_002394197.1	131910	31823		PGTG_00030	83349	estExt_fgenesh1_pm.C_140137	10589	63316	UM03702
DRS1	CC1G_06722	Q5KIK3	estExt_Genewise1.C_11591	120526	290659	XP_001731179.1	43753		125047	61150		PGTG_03751	73122	estExt_Genewise1Plus.C_50287	31907	27480	UM03170
DRS2		Q5KP96	estExt_Genewise1.C_170006	157655	189016	XP_001729719.1	124106		128190	158475		PGTG_06808		estExt_fgenesh1_pm.C_50266	21036	43152	UM04394
EBP2	CC1G_03376	Q5KIB6	estExt_Genewise1Plus.C_31358	156227	292389	XP_001729641.1	49455		5392	61995		PGTG_12523	81837	estExt_fgenesh1_kg.C_170318		16022	UM04809
ECM1
ECM16	CC1G_02923	Q5KKP2	Genemark.2676_g	51682	230870	XP_001730382.1	35627		134942	31688		PGTG_12632		estExt_fgenesh1_pm.C_80485	17937	70724	UM04665
EFG1	CC1G_04573	Q5K724	estExt_Genewise1Plus.C_180170	16676	153977		85230		3043	157788	98334	PGTG_04584	82790	fgenesh1_kg.5_#_448_#_0_0_FUV197G01AGQGS_CFOT_CFPN	15281		UM01016
EMG1	CC1G_08243	Q5KAE4	e_gw1.25.79.1	46644	252281	XP_001730499.1	38559		130041	26359		PGTG_11089	59222	estExt_fgenesh1_kg.C_10043	28190	37578	UM06195
ENP1	CC1G_01287	Q5KI91	estExt_Genewise1Plus.C_21456	146937	254044	XP_001731153.1	35933	XP_002388227.1	139488	50314		PGTG_02277	13088	estExt_fgenesh1_pm.C_40118	23277	67400	UM03279
ENP2	CC1G_05272	Q5KLF5	estExt_fgenesh1_kg.C_120283	66397	142676	XP_001730035.1	49259		121469	36359	103840		59693	estExt_Genewise1Plus.C_300066	11103	40971	UM05651
ERB1	CC1G_00099	Q5KLN6	fgenesh1_pm.2_#_244	63057	188092	XP_001728764.1	35909	XP_002389687.1	139154	26545		PGTG_17792	80484	e_gw1.4.42.1	11195	38717	UM05714
ERP2		Q5KDT0		116969				XP_002392868.1					56839				UM04383
ESF1	CC1G_10546	Q5KPW7	Genemark.941_g	42062	300607				10935	24281			64254	Genemark.10034_g	34518	68226	UM00189
ESF2
FAF1									1382		104132			estExt_Genewise1Plus.C_41868
FAL1	CC1G_00176	Q5KJJ2	estExt_fgenesh1_kg.C_20638	62354		XP_001728952.1	50777		139634	39443			63532	estExt_fgenesh1_pm.C_40524	30953	57751	UM06129
FAP7	CC1G_03643	Q5KCV9	fgenesh1_pm.1_#_424	66277	228884		34310		135754	155330		PGTG_01343	39938	estExt_Genewise1.C_140444	29962	31233	UM03450
FCF1	CC1G_11821	Q5KGF9	estExt_Genewise1.C_170141	57288	319868	XP_001731785.1		XP_002398498.1	7189	50806		PGTG_01848	69095	estExt_fgenesh1_kg.C_50260	34254	69768	UM00615
FCF2	CC1G_03471	Q5K768	estExt_Genewise1.C_31123	65136	292620	XP_001730339.1	72263	XP_002386027.1		52126	88595		55036	Genemark.11985_g	7133		UM01092
FHL1	CC1G_00022	Q5KCQ2	estExt_fgenesh1_kg.C_20196	102863	305751				1220	156796	94134		255207	estExt_fgenesh1_pg.C_40158
FPR3	CC1G_01915	Q5KIJ5	estExt_fgenesh1_pg.C_230108		298696		47062		44477	50893		PGTG_09128	82940	estExt_fgenesh1_kg.C_60890	9327	73427	UM00026
FPR4				33639	173603	XP_001730131.1	47062		44477	170900	97064						UM00026
FYV7
GAR1	CC1G_11758	Q5KB30	estExt_fgenesh1_kg.C_130262	44541	243973	XP_001731424.1	86019	XP_002388539.1	123551	32788		PGTG_02989	34515	e_gw1.45.15.1	31658	58437	UM04573
GRC3	CC1G_04840		estExt_Genewise1.C_250013	172844		XP_001730501.1	86554		1859		93542	PGTG_03394		fgenesh1_pm.1_#_51		72158
HAS1	CC1G_10586	Q5KMN6	fgenesh1_kg.1_#_491_#_isotig14484	31448	242726	XP_001732565.1	46164		134729			PGTG_03180	46575	estExt_fgenesh1_pg.C_160121	26787	71647	UM04233
HCA4	CC1G_09858	Q5KN79	estExt_fgenesh1_kg.C_70131	156555	248227	XP_001729460.1	36393		128202	37776	88809	PGTG_01897	77182	estExt_fgenesh1_kg.C_120735	12558	30305	UM04519
HCR1	CC1G_11172	Q5KGC7		152585			70479		2926		105644	PGTG_01242		gw1.7.1191.1		69827
HRR25	CC1G_06627	Q5KI40	estExt_fgenesh1_kg.C_11022	42010	228340	XP_001732275.1	37995	XP_002397118.1	126022	185847	38296	PGTG_12988	258103	estExt_Genewise1Plus.C_210160	18969	72157	UM00584
IMP3	CC1G_11384	Q5KAX8	fgenesh1_kg.2_#_859_#_isotig15013	48064	191260	XP_001730530.1	76384		139513	50024		PGTG_13172	56135	estExt_fgenesh1_kg.C_40100	22703	37712	UM02339
IMP4	CC1G_00214	Q5KH66		47248	311694	XP_001729577.1	63883	XP_002389857.1	129471	167242			46039	fgenesh1_pm.4_#_545	13854	67933	UM01617
IPI1	CC1G_06770	Q5KIP4	estExt_fgenesh1_kg.C_10957	59338	300729		107239		6580	23548			80850	Genemark.3181_g		67469	UM04301
IPI3		Q5KF26	estExt_fgenesh1_kg.C_40206	156059	305466	XP_001732777.1	90461			51378			13652	estExt_fgenesh1_kg.C_100170		40560	UM00310
JJJ1		Q5KCQ4	estExt_Genewise1Plus.C_160040	66827	297317	XP_001731102.1	117657		4364				82283			31392	UM02647
KEM1	CC1G_11892	Q5KGH2			140993	XP_001728857.1	28527	XP_002388906.1	35400		100074	PGTG_05555					UM01067
KRE33	CC1G_12871	Q5K754	e_gw1.3.364.1	64813	318965	XP_001728740.1	49560		129014	158764		PGTG_17047	258573	estExt_Genewise1Plus.C_170142	19869	33355	UM01218
KRI1	CC1G_04651	Q5KBQ8	estExt_fgenesh1_kg.C_140285		298290	XP_001729739.1	86393		3160	50741	104257	PGTG_03159	16596	estExt_fgenesh1_pg.C_50156	25355	67737	UM04361
KRR1				103077	303740	XP_001731177.1			129870	50073			46498	Genemark.2853_g			UM03241
LCP5		Q5K8Y9	estExt_fgenesh1_kg.C_130220		324992	XP_001729881.1	108943			153313		PGTG_10505				59330	UM03567
LOC1
LRP1				40993	320891					4360	104375			e_gw1.21.149.1	28451		UM00576
LSG1	CC1G_01757	Q5KKX9	estExt_Genewise1Plus.C_11373	30693	157198	XP_001730808.1	77243		36850	61209		PGTG_05280	64831	estExt_fgenesh1_kg.C_10596	13901	65488	UM00744
LTV1	CC1G_00480	Q5KDU5		145186	301251	XP_001731627.1	84321	XP_002388757.1	7433	155937	106626	PGTG_05376	72713	gw1.1.1221.1		27740	UM00689
MAK11	CC1G_00799			124595	187868	XP_001732707.1	101032		2181	6054		PGTG_13472	67600	estExt_fgenesh1_kg.C_100613	20067		UM04067
MAK16																34367
MAK21	CC1G_12485	Q5KBP8	estExt_Genewise1.C_90210	152222	316196	XP_001731954.1	76979	XP_002394091.1	10103	53280	96685	PGTG_07033	109579	estExt_Genewise1.C_90318	32025	67745	UM02262
MAK5	CC1G_03591	Q5KC99	estExt_Genewise1.C_100445	39250	235491		34213	XP_002392157.1	136243	154034		PGTG_01188	70633	e_gw1.2.1328.1	13247	65359	UM00242
MDN1	CC1G_07173	Q5KAK5	estExt_fgenesh1_pg.C_30521	151780	188301	XP_001732567.1	66139	XP_002393850.1	24908	160564	21677	PGTG_01498	66915	estExt_Genewise1Plus.C_81331	5	37629	UM04878
MEX67	CC1G_10065	Q5KB75	estExt_fgenesh1_kg.C_140225	38614	296945	XP_001732457.1	118604	XP_002388912.1	4217	18516	91661	PGTG_19166	76422	estExt_fgenesh1_kg.C_70198		36536	UM01688
MLP1	CC1G_03004		estExt_fgenesh1_kg.C_30664	64686			86802	XP_002393304.1	5216	160581		PGTG_12703		estExt_fgenesh1_pm.C_80573			UM01075
MLP2
MPP10	CC1G_06732	Q5KLE3	estExt_Genewise1Plus.C_11531	59253	300687	XP_001729117.1	27966	XP_002394882.1	6735	24475		PGTG_14792	73091	estExt_Genewise1Plus.C_110828		45806	UM03062
MPP6
MRD1	CC1G_02157	Q5KJL5	estExt_fgenesh1_kg.C_110237	171781	145731	XP_001731720.1	23270	XP_002395319.1	5756	34483	101687	PGTG_07425	60180	estExt_fgenesh1_kg.C_280071	14852	25743	UM02346
MRT4	CC1G_02986	Q5KM60	estExt_Genewise1.C_31204	156300	308977	XP_001730553.1	76009	XP_002393638.1	10526	18966	119924	PGTG_03229	66900	estExt_fgenesh1_kg.C_80846	6169	44005	UM00318
MSN5
MTR2
MTR3		Q5KA82					105134						50397			27507
MTR4	CC1G_09925	Q5KHW3	fgenesh1_pm.8_#_265	67679	255896	XP_001730245.1	111500		134490	174767		PGTG_11325	51157	e_gw1.15.602.1	11580	63092	UM01484
NAF1	CC1G_06572		Genemark.9521_g	166684	320875	XP_001731160.1	108979		7313	155792	105562	PGTG_10541	104206	Genemark.11080_g	24837	60642	UM03271
NAN1	CC1G_01858		e_gw1.1.1629.1	41550	301133		115877		7573	25293		PGTG_05362		estExt_Genewise1Plus.C_210108		71675	UM04291
NAP1	CC1G_05840	Q5KG91	estExt_Genewise1.C_10140	31527	159738	XP_001731376.1	118325	XP_002387477.1	10653	62336		PGTG_20033	80418	fgenesh1_kg.15_#_42_#_6027_1_CFOT_CFPN	9263	40518	UM05143
NAR1	CC1G_01895	Q5KB85	estExt_fgenesh1_pg.C_60540	61717	246707	XP_001730531.1	49568			29430		PGTG_17089	257986	estExt_fgenesh1_kg.C_60426	24701	72706	UM02802
NBP35	CC1G_05681	Q5KGM5	estExt_fgenesh1_pm.C_40256	64277	292114	XP_001732741.1		XP_002387886.1	137703	51509	106474	PGTG_00326	54755	estExt_fgenesh1_kg.C_100100	5098	39728	UM04054
NET1
NGL2		Q5K7I1	estExt_Genewise1Plus.C_11907	99377	300740		107286					PGTG_03668		estExt_Genewise1.C_50992			UM05857
NHP2	CC1G_00309	Q5KH04	e_gw1.2.1178.1	48264	245726	XP_001729940.1	34068	XP_002388078.1	130125	167042	111609			estExt_fgenesh1_kg.C_40872	7216	27964	UM03340
NIP7	CC1G_01723	Q5KLE6	estExt_fgenesh1_pg.C_10627	145435	300987	XP_001730043.1	116751		6532	155594	89616		64360	estExt_fgenesh1_kg.C_10629	17450	72432	UM05683
NMD3	CC1G_08560	Q5K9L0	estExt_Genewise1Plus.C_12145	67179	191444	XP_001730244.1	46699		136701	12949		PGTG_16280	70539	estExt_Genewise1Plus.C_21615	16035	59468	UM04021
NOB1	CC1G_01357	Q5KP38	Genemark.1928_g	46913	311593	XP_001731258.1	47936		139139	50456		PGTG_04572	46084		3704	14959	UM01305
NOC2	CC1G_11196	Q5KCK3	e_gw1.11.53.1	48671	249040	XP_001731658.1	64428	XP_002393380.1	26158	34471		PGTG_07339	258374	estExt_fgenesh1_kg.C_30347	10810	35338	UM02343
NOC3	CC1G_04276	Q5KBH5	fgenesh1_pg.5_#_421	20321	305953	XP_001730118.1	62080		438	21444	112288	PGTG_14293	256150	estExt_Genewise1.C_310103	22061	66656	UM03421
NOC4	CC1G_08504	Q5KEP9			297788	XP_001731857.1	70703	XP_002386004.1	2319	22577		PGTG_12889	237054	estExt_Genewise1Plus.C_120409	33718	74076	UM02330
NOG1		Q5K6X3	estExt_fgenesh1_pm.C_150156	62183	142326	XP_001731094.1	93205		124176	176449		PGTG_05953	69329	estExt_fgenesh1_pm.C_60775	15828	39506	UM01252
NOG2	CC1G_00617	Q5KHQ8	estExt_fgenesh1_kg.C_200089	40519	142129	XP_001732685.1	96161		36539	458		PGTG_16520	63913	e_gw1.18.414.1	14328	31855	UM00964
NOP1	CC1G_08307	Q5KA00	fgenesh1_kg.5_#_159_#_isotig12525	145660	185280	XP_001729230.1	34968	XP_002398683.1	132476	34904		PGTG_11388	73909	e_gw1.12.1176.1	20812	73043	UM03804
NOP10		Q5KIT8	Genemark.9631_g	42293	185754	XP_001729905.1	39509	XP_002399052.1	126117	156111		PGTG_07699	80823	estExt_Genewise1Plus.C_180124	24517	67448	UM03354
NOP12		Q5KL47						XP_002390429.1								70147
NOP13	CC1G_08159	Q5KND7		116492	311395		115371	XP_002385995.1	1495	173584		PGTG_06381	47280	estExt_fgenesh1_pm.C_40861	28355	68494	UM06183
NOP14	CC1G_08122	Q5KM38	estExt_Genewise1Plus.C_20447	150950	311426	XP_001729979.1	37772	XP_002392048.1	129400	26739	102624	PGTG_10822	80297	estExt_Genewise1Plus.C_41613	21623	20830	UM01310
NOP15	CC1G_06273	Q5KJS1	estExt_Genewise1.C_140273	25214	297290	XP_001728865.1	45973		3006	161342		PGTG_07909	102653	estExt_fgenesh1_kg.C_70599	24681	59073	UM03939
NOP16	CC1G_06878	Q5KL99	estExt_fgenesh1_kg.C_50589	145896	192580	XP_001728860.1	37207	XP_002391828.1		21997		PGTG_17484	65547	estExt_fgenesh1_kg.C_110252		33717	UM00074
NOP2	CC1G_11923	Q5KMC0	estExt_fgenesh1_kg.C_50512	168023	229516	XP_001728837.1	45567	XP_002394331.1	27385	22203		PGTG_07751	84537	estExt_Genewise1Plus.C_120123	2132	30413	UM01467
NOP4	CC1G_06533	Q5K6W9	estExt_fgenesh1_pm.C_80203	19634	141505	XP_001731920.1	79511	XP_002394997.1	124365	35254	102353	PGTG_18355	67149	estExt_Genewise1.C_150572	26706	44501	UM00516
NOP53	CC1G_07516	Q5KNX7	estExt_fgenesh1_kg.C_70280	52167	292782	XP_001730648.1	117481	XP_002394958.1	3781	153668			85448	e_gw1.1.1977.1	31924	67175	UM05279
NOP58	CC1G_11396	Q5KFZ2	fgenesh1_pg.2_#_548	35023	191218	XP_001732448.1	25214	XP_002392213.1	129358	27673		PGTG_15164	72573	estExt_fgenesh1_pg.C_40093	18452	72477	UM02561
NOP6	CC1G_01786	Q5KIL3		40895	301058	XP_001731137.1	110457	XP_002390984.1	6479	166326	103661	PGTG_06739	47147		33402	67487	UM00716
NOP7	CC1G_03666		estExt_fgenesh1_kg.C_10550	31308	243679		94168		135022	155310	39411	PGTG_06647	73639	estExt_Genewise1.C_41882	27338	30606
NOP8
NOP9			estExt_Genewise1Plus.C_21453	35014		XP_001730845.1			1335			PGTG_15488		estExt_fgenesh1_kg.C_40236
NPL3	CC1G_01689	Q5KA73	fgenesh1_kg.5_#_294_#_isotig02194	145712	306110	XP_001728784.1	79554	XP_002396931.1				PGTG_07555	84382			56308	UM02469
NSA1	CC1G_04290	Q5KLX9	estExt_fgenesh1_pg.C_50408	167763	305942				452	164558	102173		50072
NSA2	CC1G_04566	Q5K7T7	estExt_fgenesh1_pm.C_60108	169479	316454	XP_001731496.1	105788	XP_002387045.1	32018	173725	134677	PGTG_10105	236636	estExt_fgenesh1_kg.C_60640	31226	70712	UM05236
NSR1	CC1G_00465	Q5KP11	fgenesh1_kg.25_#_73_#_isotig10847	103145	147552	XP_001730007.1	118186	XP_002396862.1	32494	173328	36332	PGTG_08850	45556		22662	72942	UM06193
NUG1	CC1G_04708	Q5KL06	estExt_fgenesh1_kg.C_20682		303781		44399		1310	53262	95309	PGTG_17636					UM05112
PAP2	CC1G_10692	Q5K9E2	e_gw1.5.921.1	60039	142837	XP_001731664.1	115680			18192			104957	e_gw1.12.688.1	33503	22292	UM01175
PIH1	CC1G_09706		Genemark.7259_g	13747	293894				5671	52616	91679		256568	estExt_Genewise1Plus.C_140347
PNO1	CC1G_01225	Q5KNN7	fgenesh1_kg.5_#_558_#_isotig08057		229936		44036		132959	15471	90869		49991	e_gw1.12.250.1			UM03495
POP1	CC1G_03445	Q5KBX4	estExt_Genewise1.C_30617	36798	230763	XP_001730356.1			5073	31851		PGTG_15917	66690	estExt_Genewise1Plus.C_80389	31128		UM03277
POP3										23578
POP4	CC1G_08065		estExt_fgenesh1_pm.C_50512	57646	327347	XP_001729730.1		XP_002390637.1	430	22053		PGTG_02906	45236		32941	63752	UM01144
POP5	CC1G_08087		fgenesh1_pm.9_#_80	57596	315812	XP_001731290.1	110616		44130		37782	PGTG_10031	50277	estExt_fgenesh1_kg.C_71283	7346	25654	UM02526
POP6
POP7
POP8
PRP43	CC1G_02631	Q5KEX1	estExt_fgenesh1_pg.C_90109	118750	234758		78481		125634	172039			85325	Genemark.12359_g	31700		UM01098
PTC3	CC1G_12324			125090	322816					40905
PUF6	CC1G_05830	Q5KMG9	estExt_fgenesh1_kg.C_80084		317976			XP_002388708.1	134190	35724	98584		62618	estExt_fgenesh1_pg.C_90025		73909
PWP1	CC1G_06340	Q5KAL7	estExt_fgenesh1_pg.C_140056	54803	190410	XP_001730754.1	34179	XP_002386796.1	136364	176986		PGTG_04581	67724	estExt_Genewise1.C_70414	13600	27182	UM00292
PWP2	CC1G_03596	Q5KDD4	estExt_Genewise1.C_100510	126595	249987	XP_001732564.1	35901		136924	52873	93377	PGTG_02356	83379	estExt_Genewise1Plus.C_21078	33958	72670	UM02662
PXR1	CC1G_02010	Q5K7T8		57064	313850	XP_001732044.1	66695	XP_002396630.1	3185	158158	99856		61261	estExt_Genewise1Plus.C_50625		66876	UM04472
RAI1		Q5KFJ0	Genemark.8032_g	68507	145139	XP_001732311.1			29556	33222	100084	PGTG_04508	257047	estExt_Genewise1.C_71608		34408	UM05956
RAT1	CC1G_00019	Q5KFG7				XP_001730536.1	68240	XP_002393329.1	140045			PGTG_05665	255205	fgenesh1_kg.4_#_423_#_0_0_FS3H43Z03HJYZ5_CFOT_CFPN	28445		UM06164
RCL1	CC1G_01212	Q5KDP4	Genemark.4062_g	122241	306168	XP_001730997.1	46210	XP_002391247.1	133127	19767	87886	PGTG_02406	14095	estExt_Genewise1.C_200221	10724	32298
REG1	CC1G_00809	Q5KFD7	estExt_fgenesh1_kg.C_40461	155899	321665	XP_001731653.1	59235	XP_002398002.1	2589	174107	96477	PGTG_15565	256944		33936	12670	UM05373
REH1
REI1	CC1G_07413	Q5KMT0		146462	313569	XP_001729045.1	75802	XP_002391275.1	133823	28354		PGTG_04785	258113	e_gw1.6.760.1	28034	74139	UM02439
REX2	CC1G_11825	Q5KPH7	fgenesh1_kg.17_#_65_#_isotig05649	144717	147927	XP_001732847.1	94133	XP_002395870.1	134250	29552		PGTG_17328	57864	fgenesh1_kg.5_#_248_#_4818_1_CFOT_CFPN	25838	29140	UM04418
REX4	CC1G_11144	Q5KJQ4	fgenesh1_kg.17_#_46_#_isotig11838	56932	300342	XP_001729721.1	47550	XP_002388040.1	42465	28543		PGTG_17413	82825	estExt_fgenesh1_kg.C_260085	6002	22411	UM01397
RIA1	CC1G_02970		fgenesh1_pm.3_#_421	173530			35253		135164	31990	88662		75231		23626
RIO1	CC1G_04984	Q5K6Y3		143263		XP_001730379.1	50748	XP_002395576.1	40874			PGTG_09283			18034	21535	UM05726
RIO2	CC1G_06758	Q5KKT0	e_gw1.1.2022.1	41952	227800	XP_001730876.1	74515		28305	23655	32132	PGTG_16106	64619	e_gw1.5.570.1	2805	35119
RIX1
RIX7	CC1G_06211	Q5KNC4	estExt_Genewise1Plus.C_160453	157845	306417	XP_001731114.1	123607	XP_002397785.1	136517	18860		PGTG_15300	58751	estExt_Genewise1Plus.C_71361	874	68499	UM01296
RLI1	CC1G_07665	Q5KN88				XP_001731175.1			10515
RLP24	CC1G_04212	Q5KKH3			182124	XP_001729082.1	49900		123066	19621	42152	PGTG_08604	50179	estExt_fgenesh1_kg.C_190114	11707	29384	UM05428
RLP7
RMP1					305947		118163	XP_002388776.1				PGTG_04644					UM02455
RNA1	CC1G_03433	Q5KIE9	e_gw1.3.620.1	51620	182799	XP_001730427.1	94827	XP_002394016.1	128869	186167		PGTG_10431	53132	gw1.8.195.1	13348	26727	UM04296
RNH70	CC1G_02305	Q5K6U9	e_gw1.19.263.1	35628	247011		78319		36958	51243		PGTG_10578	16670	estExt_Genewise1.C_61741	15846	44456	UM03695
RNT1									1082					estExt_fgenesh1_kg.C_41447
ROK1	CC1G_03774	Q5KDK3	estExt_Genewise1Plus.C_10542	42141	243044	XP_001730865.1	88697		136959	23525			13834	estExt_fgenesh1_kg.C_30239	1731	41061	UM04754
RPF1	CC1G_08991	Q5KKJ2	Genemark.3301_g	14859	305420	XP_001732372.1	117561		31926	30998		PGTG_11530	53993	estExt_fgenesh1_kg.C_470030	25670	30267	UM00184
RPF2	CC1G_05696	Q5KIF8	estExt_fgenesh1_kg.C_130049	168699	303856	XP_001730753.1	67470	XP_002389207.1	137342	173279		PGTG_02390	81123	estExt_fgenesh1_pm.C_110495	13221	70448	UM00293
RPP1	CC1G_07802		gw1.21.95.1	157521	315765	XP_001730726.1	117154	XP_002393683.1	7256	16596	25270	PGTG_13270	54039	gw1.15.462.1		62531	UM03124
RRB1	CC1G_01790	Q5KL14	e_gw1.1.1815.1	41543	243182	XP_001728616.1	43458		38107	173130		PGTG_05247	104307	estExt_fgenesh1_kg.C_30105	22763	65197	UM00802
RRP1	CC1G_01846	Q5KDU3	e_gw1.1.2054.1	41421	301120	XP_001730595.1	89447		7486	23584	97595	PGTG_03376	13593	fgenesh1_kg.21_#_60_#_0_0_FS3H43Z03GDMGD_CFOT_CFPN	8524	28117	UM05509
RRP12	CC1G_01996	Q5K7E6	estExt_Genewise1Plus.C_60692	46099	313827	XP_001732587.1	85044	XP_002398652.1	123606	29680			82657	fgenesh1_pm.6_#_581	26520	40374	UM04158
RRP14	CC1G_11272	Q5KN02	estExt_fgenesh1_pg.C_70262		301566	XP_001732405.1	87471		3815	48779		PGTG_01427	108183	estExt_fgenesh1_kg.C_51290	32376	40225	UM03608
RRP15	CC1G_10515	Q5KCK5	estExt_Genewise1Plus.C_11429	15797	300574	XP_001729620.1	60183		6499	49531		PGTG_14435	47586	fgenesh1_kg.11_#_692_#_5_328_CFOT_CFPN	32497	43454	UM00369
RRP17	CC1G_11831			115740	296276	XP_001730575.1				158080	102712		16376	estExt_fgenesh1_kg.C_60837	29661	18182	UM05438
RRP3
RRP4	CC1G_08216	Q5KQ17	fgenesh1_kg.14_#_154_#_isotig08237	50433	146089	XP_001732789.1	27578		123752	159268		PGTG_08376	43279	estExt_fgenesh1_kg.C_130223	6363	28582
RRP40		Q5KIK2	estExt_fgenesh1_kg.C_30142	51402	188180	XP_001731378.1	29054	XP_002389610.1	128749	42645			36527	estExt_Genewise1.C_80956	6205	67481
RRP42		Q5KFI0		65898	305471		68277			36460		PGTG_09713	16010	fgenesh1_pm.9_#_120	32347	70445	UM00460
RRP43
RRP45		Q5KKS4	estExt_fgenesh1_kg.C_90004	53825	227929	XP_001731500.1	33545		121772	36676		PGTG_11465	15142	estExt_fgenesh1_pm.C_90182	18798	70580	UM00978
RRP46
RRP5	CC1G_01766	Q5KH56	estExt_Genewise1Plus.C_11394	153765	187086	XP_001731597.1	22369		124711	155655	104035	PGTG_02908	64843	estExt_fgenesh1_pg.C_10496	187	27162	UM00678
RRP6		Q5KK81		154757		XP_001728949.1				51863	99678			estExt_Genewise1.C_80683	33716	70822	UM06132
RRP7	CC1G_08839	Q5KEE4	estExt_Genewise1Plus.C_20176	47413	311268	XP_001731123.1	79403		9236	27637			80170	estExt_fgenesh1_kg.C_120855		63629	UM02564
RRP8	CC1G_00434	Q5KIN8		171054	246167	XP_001730045.1	78249	XP_002398482.1	1172	27306	90015	PGTG_01101	49455	estExt_fgenesh1_kg.C_40786	30847	25619	UM05051
RRP9	CC1G_08666	Q5KAB6	estExt_fgenesh1_kg.C_70509	105639	248296	XP_001729548.1	85148	XP_002389088.1	37070	172638	22292	PGTG_01808	68603	fgenesh1_pm.39_#_16	32241		UM04934
RRS1	CC1G_01442	Q5K7E8	estExt_Genewise1Plus.C_20315	62306	323440	XP_001730860.1	62505		1749	157417	88493	PGTG_06266	73958	fgenesh1_kg.4_#_1246_#_3539_1_CFOT_CFPN	4977	22893	UM04751
RSA1	CC1G_06780		e_gw1.1.1948.1	99375	300738				6588	49417	95575	PGTG_14791			31765	67022
RSA3	CC1G_11090		estExt_fgenesh1_pm.C_250020	124150	318347			XP_002391439.1		156473	102963	PGTG_08790	108602	estExt_fgenesh1_kg.C_10099		68390
RSA4	CC1G_05895	Q5KHS6	estExt_Genewise1Plus.C_40953	156126	188603	XP_001732406.1	34581	XP_002396501.1	137847	49044	99159	PGTG_08037	15360	estExt_Genewise1.C_130207	34253	40203	UM03609
RSP5	CC1G_03837	Q5KC94	fgenesh1_kg.13_#_276_#_isotig12959	60924	247319	XP_001732832.1	42401		123106	175162		PGTG_13200	256070	fgenesh1_pg.11_#_51	13475	40836	UM00663
SAS10	CC1G_03470	Q5K764	Genemark.2794_g	156379		XP_001730338.1			5273	32470			106960	estExt_fgenesh1_pm.C_400014			UM01091
SCP160	CC1G_01975	Q5KBK6	estExt_fgenesh1_kg.C_60628	169335	232126	XP_001731387.1	115471	XP_002390723.1	4137	173831	102738	PGTG_10146	77551	estExt_fgenesh1_pm.C_60242	31624	70623	UM06348
SDA1	CC1G_05204	Q5KB64	estExt_Genewise1Plus.C_130519	154456	247709	XP_001730488.1	110307		123480	28286		PGTG_15066	256035	estExt_fgenesh1_kg.C_450019	13921	26437	UM06229
SDO1	CC1G_03728	Q5K9W6	estExt_fgenesh1_kg.C_10152	40550	242892	XP_001729820.1	108031	XP_002386236.1	7906	49153		PGTG_00912	65136	estExt_Genewise1Plus.C_270019	14421	68862	UM05434
SEN1
SHQ1			estExt_Genewise1Plus.C_51352		247458	XP_001731838.1			581	314	22724		50605	estExt_Genewise1Plus.C_120293			UM04131
SIK1	CC1G_07999	Q5KGK2	fgenesh1_pg.3_#_639	64745	182923	XP_001730988.1	47719		128854	25519		PGTG_06555	84859	estExt_Genewise1.C_170412	26110	71924	UM06233
SIR2				64584	244755			XP_002394919.1	39737	159261			33253	estExt_Genewise1.C_130519	4637		UM05239
SKI6
SLX9				17012					6542
SMT3	CC1G_04810	Q5KL85	fgenesh1_kg.32_#_9_#_isotig10740	37775	185377	XP_001731313.1	84788		9530	186166		PGTG_12270	31944	fgenesh1_kg.9_#_785_#_4073_1_CFOT_CFPN		70849	UM05863
SNM1
SNU13	CC1G_01038	Q5KE73		145793	176816	XP_001732200.1	109067		122638	185702	125838	PGTG_02868	66058	fgenesh1_kg.12_#_323_#_5_0_FUV197G02HR5ID_CFOT_CFPN	28051	71963	UM06360
SOF1	CC1G_09822	Q5KNN0	e_gw1.7.207.1	37201	317083	XP_001729963.1	50904		3268	48741		PGTG_18435	63755	estExt_fgenesh1_kg.C_51032	26450	43580	UM01596
SPB1	CC1G_06793	Q5KM86	estExt_Genewise1Plus.C_11516	153890	156451	XP_001729378.1	48684		36082	25146		PGTG_07793	64580	estExt_Genewise1Plus.C_90680	13968	71706	UM04298
SPB4	CC1G_00312	Q5KCY8	estExt_fgenesh1_pm.C_50350	43213	231284	XP_001731202.1	35775	XP_002392424.1		27756		PGTG_00154	80198	e_gw1.4.653.1	24499	45742	UM03268
SPP382		Q5KF34		50511	187800	XP_001731190.1	77914		137234	30911		PGTG_15571
SQS1	CC1G_02397	Q5KKE0	estExt_Genewise1Plus.C_150463	56375	334191	XP_001732401.1	72588	XP_002388583.1	6368	12964	92544	PGTG_00658	58915	estExt_fgenesh1_kg.C_61460		72886	UM00909
SQT1	CC1G_07088	Q5KN24	estExt_fgenesh1_kg.C_300058	66938	144521	XP_001729552.1	42600		140297	33229		PGTG_03649	67852	estExt_fgenesh1_kg.C_71083		40147	UM06362
SRD1	CC1G_06391		estExt_fgenesh1_kg.C_140250	152728
SRM1	CC1G_02375	Q5KEP7	estExt_fgenesh1_kg.C_20648	56798	158234	XP_001730132.1	45782	XP_002395948.1	130166	14725	31195	PGTG_14398	72210	estExt_fgenesh1_pm.C_40608	19841	32149	UM00556
SRP1	CC1G_10276	Q5KHZ4	fgenesh1_kg.1_#_720_#_isotig11481	59455	243718	XP_001730902.1	42367		6510	43796		PGTG_11910	72999		24714	39274	UM04825
SSF1	CC1G_05133	Q5KL20	estExt_Genewise1.C_51157	32440	316066	XP_001728986.1	35699					PGTG_10703	255991		24767
SSF2				32440		XP_001728986.1		XP_002385656.1	220	20922				estExt_fgenesh1_kg.C_110296	24767	74754	UM03844
SWT1		Q5KPJ6	fgenesh1_pm.5_#_632	102537	311886		88147		1680	157072	106586	PGTG_09784	81309	Genemark.3468_g	24409	61213	UM02542
TIF6	CC1G_07093	Q5KAS7	fgenesh1_kg.14_#_147_#_isotig10884	38328	297224	XP_001730047.1	37140		2970	52312	116878	PGTG_18006	61445	estExt_fgenesh1_kg.C_70405	15945	42700	UM06443
TLR1	CC1G_10262	Q5KDS8		41121	300621	XP_001730040.1			6667				231285	estExt_fgenesh1_kg.C_80925	10195	27647	UM00179
TMA16	CC1G_00942	Q5KG14	gw1.4.1167.1	64254	162683	XP_001729407.1	112551			186024	96160	PGTG_18412	44270	estExt_fgenesh1_pm.C_100013	29717	59788	UM02020
TMA23	CC1G_04970	Q5K787	estExt_fgenesh1_pg.C_30297	151834	308943				5075	169546			233530
TRF5	CC1G_09104			166145		XP_001731664.1
TSR1	CC1G_03215	Q5KGV7	estExt_fgenesh1_kg.C_60453	169847	141699	XP_001730125.1			134144	40195		PGTG_01320	69462	estExt_fgenesh1_pm.C_60701		74147	UM04986
TSR2	CC1G_06694	Q5KDT6		155607	178122	XP_001732410.1			43424	33666	36611	PGTG_06497	37106	gw1.1.3488.1	28226	44230	UM03878
UBA2	CC1G_06462	Q5KFS1	estExt_fgenesh1_kg.C_80043	67762	241099	XP_001730241.1	38569			174956		PGTG_09724	79535	estExt_Genewise1.C_90045	26279	45923	UM01001
UBC9	CC1G_01236	Q5KBK7	estExt_fgenesh1_pg.C_50376	43128	187883	XP_001732266.1	114055		149	37400			51138	estExt_fgenesh1_kg.C_120327	31648	58215	UM04542
ULP1	CC1G_04434	Q5K8Z1	estExt_fgenesh1_kg.C_10495	153994	227913	XP_001729616.1	123256	XP_002388636.1	6384	43562	19052	PGTG_02972	48500	fgenesh1_pm.1_#_256	31116	26586	UM00354
URB1	CC1G_06685	Q5KJ67	Genemark.4443_g	171163	297053	XP_001731950.1			1902	27808	103322		114329	estExt_Genewise1Plus.C_10105		73980	UM03617
URB2			estExt_Genewise1.C_10972					XP_002390972.1	6376
UTP10	CC1G_09118	Q5KBQ2	estExt_fgenesh1_pm.C_110165		318934	XP_001732650.1	68623		5579	34261			112781	estExt_Genewise1Plus.C_30846		42810	UM03376
UTP11	CC1G_01799	Q5K8R9	estExt_fgenesh1_kg.C_10606	41733	320789	XP_001732273.1	84556		7521	49626	97626	PGTG_14749	80957		28310	61056	UM00725
UTP13	CC1G_06538	Q5KJN4	estExt_Genewise1.C_200245	9528	301155	XP_001731365.1	33719	XP_002392689.1	135751	49722		PGTG_10233	12749	e_gw1.3.20.1	452	42066	UM05110
UTP14	CC1G_00708	Q5KMV8	estExt_fgenesh1_kg.C_10993			XP_001730041.1	93061		8677	44144		PGTG_02560	230332	Genemark.1172_g	32377	62025	UM05682
UTP15	CC1G_00329	Q5KN69	estExt_Genewise1.C_20986	123685	311835	XP_001732603.1	49117	XP_002396424.1	9160	26645		PGTG_17149	49885		11769	43605	UM04260
UTP18		Q5KMY6		41678	304153	XP_001731855.1	49197	XP_002391451.1	27826	23510	93783	PGTG_00813	114301	estExt_Genewise1Plus.C_160260		62031	UM01137
UTP20	CC1G_04618	Q5KCT5	estExt_Genewise1.C_180058	39837	256076	XP_001729738.1	108574		128379	28176		PGTG_01475		fgenesh1_pm.5_#_8	31990	71796	UM04356
UTP21	CC1G_01231	Q5KII4	estExt_fgenesh1_kg.C_50370	60335	307361	XP_001732566.1	32760		132673	19982		PGTG_10670	50198	estExt_Genewise1Plus.C_120023	17393	45592	UM04232
UTP22	CC1G_08438	Q5KIJ7	estExt_fgenesh1_pm.C_210085	39444	300423	XP_001731196.1	86177	XP_002388859.1	6976	152282	106480	PGTG_02338	83598	estExt_Genewise1.C_90123	29179	27426	UM03363
UTP23	CC1G_03677	Q5K845	estExt_fgenesh1_pm.C_10443	31321	147376	XP_001732351.1	115493		124994	155304		PGTG_12121	45791	gw1.10.278.1	33452	17689	UM03827
UTP25	CC1G_02334	Q5KEA3	estExt_fgenesh1_pm.C_60338	61570	246783	XP_001730807.1	115881	XP_002388837.1	136518	46994		PGTG_05375	59277	estExt_fgenesh1_pm.C_60195	1394	39796	UM00743
UTP30		Q5KEN7	estExt_fgenesh1_kg.C_30228	45215	230477	XP_001729971.1	35435	XP_002386499.1	30776			PGTG_12430	81619	estExt_fgenesh1_kg.C_690007	32913	39479	UM01608
UTP4	CC1G_04441	Q5K847	estExt_Genewise1Plus.C_10945	167066	301791	XP_001730448.1	115600		6379	166034		PGTG_11816	64153	estExt_Genewise1Plus.C_21049			UM00240
UTP5	CC1G_03766	Q5KMN7		154083	300921	XP_001729328.1	71984		7652	172910		PGTG_08331	84316	fgenesh1_pm.4_#_351		30693	UM01673
UTP6	CC1G_07361	Q5KLH3	Genemark.8348_g	150615	296464	XP_001732361.1	91057		7975			PGTG_00245	106858		32649	29550	UM03866
UTP7	CC1G_05818	Q5KMT6	estExt_Genewise1Plus.C_80124	39480	157516	XP_001730852.1	32879		38599	10174	31483	PGTG_17342	40058	estExt_Genewise1.C_90094	2389	29850	UM00178
UTP8
UTP9
YAR1	CC1G_06827		estExt_fgenesh1_kg.C_180055		256143	XP_001729845.1	54713			17762		PGTG_16799	42969	estExt_Genewise1Plus.C_50150			UM05278
YGR251W
YGR283C																	UM04860
YIL096C	CC1G_00570	Q5KBP9	e_gw1.1.2011.1	58755	228395	XP_001731534.1	105880	XP_002394446.1	135565	155974		PGTG_03862	49265	estExt_fgenesh1_kg.C_10884	31604	33066	UM05175
YIL151C	CC1G_03853	Q5KPE6							624						9067	29293
YME2							91482		35409
YMR310C							32413
YTM1	CC1G_07235	Q5K7B0		173732	254994	XP_001732590.1	74936	XP_002390792.1	7839	153384		PGTG_03638	77330		33470	45155
YVH1	CC1G_02446	Q5KIE3	estExt_fgenesh1_kg.C_100051	55514	297771		117771	XP_002394154.1	4417	23129	105805	PGTG_11486	78681	Genemark.1675_g	6892	25665	UM05453

## Sheet: SupplTab8.Betaproteobacteria
Supplementary Table 8G. Yeast-like RBF candidates in the Betaproteobacteria
	Bordetella_petrii_DSM_12804	Dechloromonas_aromatica_RCB	Methylobacillus_flagellatus_KT	Neisseria_gonorrhoeae_FA_1090	Nitrosomonas_europaea_ATCC_19718	Thiobacillus_denitrificans_ATCC_25259
AFG2	ST4518			ST1506
AIR1
AIR2
ALB1
ARB1	ST1307	ST117	ST273	ST1890	ST736	ST1483
ARX1
ASC1
BFR2
BMS1
BRX1
BUD20
BUD21
BUD23		ST661				ST41
CBF5
CDC14
CFD1	ST1408	ST925	ST1473 ST531	ST660	ST1933	ST1647
CGR1
CIA1
CIC1
CMS1
CSL4
DBP10
DBP2	ST2897	ST2905	ST242	ST927	ST916	ST2133
DBP3			ST259	ST2028
DBP5	ST4520	ST62	ST2104	ST1888	ST1221	ST2211
DBP6
DBP7
DBP8
DBP9		ST440	ST363
DED1			ST1564		ST14
DHR2
DIM1	ST3256	ST3260	ST141	ST1588	ST1754	ST424
DIP2
DIS3	ST526	ST3412	ST753	ST1339	ST746	ST340
DRS1
DRS2
EBP2
ECM1
ECM16
EFG1
EMG1
ENP1
ENP2
ERB1
ERP2
ESF1
ESF2
FAF1
FAL1
FAP7
FCF1
FCF2
FHL1
FPR3				ST1505
FPR4
FYV7
GAR1
GRC3
HAS1
HCA4
HCR1
HRR25
IMP3
IMP4
IPI1
IPI3
JJJ1
KEM1
KRE33
KRI1
KRR1
LCP5
LOC1
LRP1
LSG1		ST2804
LTV1
MAK11
MAK16
MAK21
MAK5
MDN1	ST4373	ST1940	ST2061		ST29	ST1043
MEX67
MLP1
MLP2
MPP10
MPP6
MRD1
MRT4
MSN5
MTR2
MTR3
MTR4			ST2066
NAF1
NAN1
NAP1
NAR1
NBP35	ST3158	ST2587
NET1
NGL2
NHP2
NIP7
NMD3
NOB1
NOC2
NOC3
NOC4
NOG1
NOG2			ST1423	ST1556	ST2100
NOP1
NOP10
NOP12
NOP13
NOP14
NOP15
NOP16
NOP2	ST973	ST2725	ST329	ST1930	ST1625	ST1927
NOP4
NOP53
NOP58
NOP6
NOP7
NOP8
NOP9
NPL3
NSA1
NSA2
NSR1
NUG1		ST3437	ST1072			ST832
PAP2
PIH1
PNO1
POP1
POP3
POP4
POP5
POP6
POP7
POP8
PRP43				ST1236	ST68
PTC3
PUF6
PWP1
PWP2
PXR1
RAI1
RAT1
RCL1
REG1
REH1
REI1
REX2	ST522	ST1291	ST666	ST355	ST1024	ST790
REX4			ST1739			ST106
RIA1
RIO1		ST1566				ST2431
RIO2
RIX1
RIX7
RLI1	ST712	ST3467	ST1559	ST409	ST1249	ST1432
RLP24
RLP7
RMP1
RNA1
RNH70
RNT1	ST1673	ST3280	ST748	ST370	ST2043	ST1457
ROK1			ST2251
RPF1
RPF2
RPP1
RRB1
RRP1
RRP12
RRP14
RRP15
RRP17
RRP3
RRP4
RRP40
RRP42
RRP43
RRP45
RRP46
RRP5	ST3393	ST1525	ST2418	ST15	ST889	ST2281
RRP6
RRP7
RRP8
RRP9
RRS1
RSA1
RSA3
RSA4		ST3205
RSP5
SAS10
SCP160
SDA1
SDO1
SEN1	ST2243					ST747
SHQ1
SIK1
SIR2
SKI6	ST71	ST1277	ST982	ST1208	ST550	ST1850
SLX9
SMT3
SNM1
SNU13
SOF1
SPB1				ST1
SPB4
SPP382
SQS1
SQT1
SRD1
SRM1		ST484
SRP1
SSF1
SSF2
SWT1
TIF6
TLR1
TMA16
TMA23
TRF5
TSR1
TSR2
UBA2
UBC9
ULP1
URB1
URB2
UTP10
UTP11
UTP13
UTP14
UTP15
UTP18
UTP20
UTP21
UTP22
UTP23
UTP25
UTP30
UTP4
UTP5
UTP6
UTP7
UTP8
UTP9
YAR1
YGR251W
YGR283C
YIL096C
YIL151C
YME2				ST1078
YMR310C
YTM1
YVH1

## Sheet: SupplTab8. Cowczarzaki
Supplementary Table 8H. Yeast-like RBF candidates in C. owczarzaki
	Capsaspora_owczarzaki
AFG2	CAOG_07893
AIR1
AIR2
ALB1
ARB1	CAOG_02674
ARX1
ASC1	CAOG_07072
BFR2	CAOG_07493
BMS1	CAOG_07245
BRX1	CAOG_02098
BUD20	CAOG_06321
BUD21
BUD23	CAOG_00476
CBF5	CAOG_07816
CDC14	CAOG_06306
CFD1	CAOG_04115
CGR1
CIA1	CAOG_04223
CIC1
CMS1	CAOG_00736
CSL4	CAOG_02891
DBP10	CAOG_01022
DBP2	CAOG_05069
DBP3	CAOG_05283
DBP5	CAOG_07362
DBP6	CAOG_04727
DBP7
DBP8	CAOG_03104
DBP9	CAOG_02751
DED1	CAOG_01205
DHR2	CAOG_05553
DIM1	CAOG_08056
DIP2	CAOG_03691
DIS3	CAOG_04684
DRS1	CAOG_00070
DRS2	CAOG_00572
EBP2	CAOG_02269
ECM1
ECM16	CAOG_05553
EFG1	CAOG_01297
EMG1	CAOG_02524
ENP1	CAOG_00481
ENP2	CAOG_06069
ERB1	CAOG_03800
ERP2
ESF1	CAOG_03914
ESF2
FAF1
FAL1
FAP7	CAOG_05131
FCF1	CAOG_04783
FCF2	CAOG_06402
FHL1
FPR3	CAOG_01670
FPR4
FYV7	CAOG_06763
GAR1
GRC3	CAOG_06569
HAS1	CAOG_03593
HCA4	CAOG_06316
HCR1
HRR25	CAOG_07938
IMP3	CAOG_03011
IMP4	CAOG_03694
IPI1
IPI3	CAOG_07371
JJJ1	CAOG_06670
KEM1	CAOG_04583
KRE33	CAOG_06266
KRI1	CAOG_02393
KRR1
LCP5
LOC1
LRP1	CAOG_00858
LSG1	CAOG_07200
LTV1	CAOG_05508
MAK11	CAOG_01869
MAK16
MAK21	CAOG_06356
MAK5	CAOG_07951
MDN1	CAOG_01382
MEX67
MLP1	CAOG_04117
MLP2
MPP10	CAOG_06322
MPP6
MRD1	CAOG_03214
MRT4	CAOG_00650
MSN5	CAOG_03807
MTR2
MTR3
MTR4	CAOG_00360
NAF1	CAOG_03986
NAN1	CAOG_08091
NAP1	CAOG_07378
NAR1	CAOG_06894
NBP35	CAOG_08134
NET1
NGL2
NHP2	CAOG_07714
NIP7	CAOG_01673
NMD3	CAOG_06286
NOB1	CAOG_03005
NOC2	CAOG_07226
NOC3	CAOG_00300
NOC4	CAOG_05142
NOG1	CAOG_03775
NOG2	CAOG_04864
NOP1	CAOG_02538
NOP10	CAOG_06810
NOP12	CAOG_03829
NOP13	CAOG_00431
NOP14	CAOG_06277
NOP15	CAOG_02576
NOP16	CAOG_07793
NOP2	CAOG_03994
NOP4	CAOG_07419
NOP53
NOP58	CAOG_06103
NOP6	CAOG_07430
NOP7	CAOG_01420
NOP8
NOP9	CAOG_03179
NPL3	CAOG_03309
NSA1	CAOG_02443
NSA2	CAOG_02776
NSR1	CAOG_07342
NUG1	CAOG_03141
PAP2	CAOG_06044
PIH1
PNO1
POP1	CAOG_05277
POP3
POP4
POP5	CAOG_06542
POP6
POP7
POP8
PRP43	CAOG_07877
PTC3
PUF6	CAOG_02161
PWP1	CAOG_01957
PWP2	CAOG_02160
PXR1	CAOG_01998
RAI1
RAT1	CAOG_00921
RCL1	CAOG_02116
REG1
REH1
REI1	CAOG_01096
REX2	CAOG_00860
REX4	CAOG_00612
RIA1	CAOG_07006
RIO1	CAOG_05186
RIO2	CAOG_02713
RIX1
RIX7	CAOG_06512
RLI1	CAOG_04819
RLP24	CAOG_07009
RLP7
RMP1
RNA1	CAOG_03188
RNH70	CAOG_06364
RNT1
ROK1
RPF1	CAOG_07906
RPF2	CAOG_04245
RPP1	CAOG_02310
RRB1	CAOG_07964
RRP1	CAOG_00107
RRP12	CAOG_03793
RRP14	CAOG_02169
RRP15	CAOG_00844
RRP17
RRP3
RRP4	CAOG_01602
RRP40	CAOG_07682
RRP42
RRP43
RRP45	CAOG_00553
RRP46
RRP5	CAOG_07936
RRP6	CAOG_02703
RRP7	CAOG_08189
RRP8	CAOG_06095
RRP9	CAOG_04420
RRS1	CAOG_07184
RSA1
RSA3
RSA4	CAOG_03556
RSP5	CAOG_01913
SAS10	CAOG_05638
SCP160	CAOG_00963
SDA1	CAOG_03802
SDO1	CAOG_06538
SEN1
SHQ1	CAOG_07617
SIK1	CAOG_06358
SIR2	CAOG_07119
SKI6	CAOG_02523
SLX9	CAOG_00088
SMT3	CAOG_00067
SNM1
SNU13	CAOG_00662
SOF1	CAOG_07137
SPB1	CAOG_05375
SPB4	CAOG_04462
SPP382	CAOG_05495
SQS1	CAOG_03920
SQT1
SRD1
SRM1	CAOG_04479
SRP1	CAOG_04781
SSF1	CAOG_01881
SSF2
SWT1	CAOG_01161
TIF6	CAOG_04040
TLR1	CAOG_01981
TMA16	CAOG_07069
TMA23
TRF5
TSR1	CAOG_05863
TSR2	CAOG_03618
UBA2	CAOG_01075
UBC9	CAOG_04633
ULP1	CAOG_03468
URB1	CAOG_03255
URB2	CAOG_06343
UTP10	CAOG_07077
UTP11	CAOG_01537
UTP13	CAOG_05614
UTP14	CAOG_06972
UTP15	CAOG_05374
UTP18	CAOG_05929
UTP20	CAOG_01339
UTP21	CAOG_08061
UTP22	CAOG_06389
UTP23	CAOG_07670
UTP25	CAOG_05825
UTP30	CAOG_03333
UTP4	CAOG_01364
UTP5	CAOG_06054
UTP6	CAOG_05466
UTP7	CAOG_02506
UTP8
UTP9
YAR1	CAOG_05913
YGR251W
YGR283C	CAOG_04001
YIL096C	CAOG_02572
YIL151C
YME2
YMR310C
YTM1	CAOG_07478
YVH1	CAOG_00238

## Sheet: SupplTab8. Chlamydiae
Supplementary Table 8I. Yeast-like RBF candidates in the Chlamydiae
	Chlamydia_trachomatis_G9301	Chlamydophila_psittaci_6BC
AFG2
AIR1
AIR2
ALB1
ARB1
ARX1
ASC1
BFR2
BMS1
BRX1
BUD20
BUD21
BUD23		ST720
CBF5	ST770
CDC14
CFD1
CGR1
CIA1
CIC1
CMS1
CSL4
DBP10
DBP2
DBP3		ST818
DBP5	ST588	ST338
DBP6
DBP7
DBP8
DBP9
DED1
DHR2
DIM1	ST265	ST358
DIP2
DIS3	ST51	ST796
DRS1
DRS2
EBP2
ECM1
ECM16
EFG1
EMG1
ENP1
ENP2
ERB1
ERP2
ESF1
ESF2
FAF1
FAL1
FAP7
FCF1
FCF2
FHL1
FPR3
FPR4
FYV7
GAR1
GRC3
HAS1
HCA4	ST416
HCR1
HRR25
IMP3
IMP4
IPI1
IPI3
JJJ1
KEM1
KRE33
KRI1
KRR1
LCP5
LOC1
LRP1
LSG1
LTV1
MAK11
MAK16
MAK21
MAK5
MDN1
MEX67
MLP1
MLP2
MPP10
MPP6
MRD1
MRT4
MSN5
MTR2
MTR3
MTR4
NAF1
NAN1
NAP1
NAR1
NBP35
NET1
NGL2
NHP2
NIP7
NMD3
NOB1
NOC2
NOC3
NOC4
NOG1
NOG2
NOP1
NOP10
NOP12
NOP13
NOP14
NOP15
NOP16
NOP2	ST702	ST365
NOP4
NOP53
NOP58
NOP6
NOP7
NOP8
NOP9
NPL3
NSA1
NSA2
NSR1
NUG1
PAP2
PIH1
PNO1
POP1
POP3
POP4
POP5
POP6
POP7
POP8
PRP43
PTC3
PUF6
PWP1
PWP2
PXR1
RAI1
RAT1
RCL1
REG1
REH1
REI1
REX2	ST173	ST257
REX4
RIA1
RIO1
RIO2
RIX1
RIX7
RLI1
RLP24
RLP7
RMP1
RNA1
RNH70
RNT1	ST605	ST18
ROK1
RPF1
RPF2
RPP1
RRB1
RRP1
RRP12
RRP14
RRP15
RRP17
RRP3
RRP4
RRP40
RRP42
RRP43
RRP45
RRP46
RRP5	ST678	ST728
RRP6
RRP7
RRP8
RRP9
RRS1
RSA1
RSA3
RSA4
RSP5
SAS10
SCP160
SDA1
SDO1
SEN1
SHQ1
SIK1
SIR2
SKI6
SLX9
SMT3
SNM1
SNU13
SOF1
SPB1
SPB4
SPP382
SQS1
SQT1
SRD1
SRM1
SRP1
SSF1
SSF2
SWT1
TIF6
TLR1
TMA16
TMA23
TRF5
TSR1
TSR2
UBA2
UBC9
ULP1	ST518	ST666
URB1
URB2
UTP10
UTP11
UTP13
UTP14
UTP15
UTP18
UTP20
UTP21
UTP22
UTP23
UTP25
UTP30
UTP4
UTP5
UTP6
UTP7
UTP8
UTP9
YAR1
YGR251W
YGR283C
YIL096C
YIL151C
YME2
YMR310C
YTM1
YVH1

[truncated: 28 more sheets: SupplTab8. Chlorophyta, SupplTab8. Chytridiomycota, SupplTab8. Crenarchaeota, SupplTab8. Cmerolae, SupplTab8. Cyanobacteria, SupplTab8. Deinococci, SupplTab8. Deltaproteobacteria, SupplTab8. Ehuxleyi, SupplTab8.Epsilonproteobacteria, SupplTab8. Euglenozoa, SupplTab8. Euryarchaeota, SupplTab8. Firmicutes, SupplTab8. Gammaproteobacteria, SupplTab8. Korarchaeota, SupplTab8. Metazoa, SupplTab5. Microsporidia, SupplTab5. Mbrevicollis, SupplTab5. Mucoromycotina, SupplTab5. Ngruberi, SupplTab8. Nanoarchaeota …]
